# Supplementary material for: Antibiofilm Effects of Novel Compounds in Otitis Media Treatment: Systematic Review
Source: Int J Mol Sci. 2024 Nov 29;25(23):12841. doi: 10.3390/ijms252312841 (PMC11641745; doi:10.3390/ijms252312841)
Supplement: Supplementary file 1 [file ijms-25-12841-s001.zip]

Archive with 1 entries (1 files):
- Excluded stuides.xlsx
