# Supplementary material for: Antibiofilm Effects of Novel Compounds in Otitis Media Treatment: Systematic Review
Source: Int J Mol Sci. 2024 Nov 29;25(23):12841. doi: 10.3390/ijms252312841 (PMC11641745; doi:10.3390/ijms252312841)
Supplement: Supplementary file 1 [file ijms-25-12841-s001.zip › Excluded stuides.xlsx]

## Sheet: articles
key	title	year	month	day	journal	issn	volume	issue	pages	authors	url	language	publisher	location	abstract	notes	doi	keywords
rayyan-1242011687	THE NETHERLANDS ENT SOCIETY	1990			Clinical Otolaryngology & Allied Sciences		15	5	481-489		https://www.scopus.com/inward/record.uri?eid=2-s2.0-84990557811&doi=10.1111%2fj.1365-2273.1990.tb00503.x&partnerID=40&md5=759cf2b54b8ad6f6f3f0d0d5550bbd25				The following are the abstracts of the 169th meeting, April 1989 Lightâ€ and electron microscopical characterization of lymphoid and nonâ€lymphoid cells in the adenoids of children with otitis media with effusion E.B.J, VAN NIEUWKERK, E.W.A. KAMPERDIJK, S. VAN DER BAAN Lymphoid and nonâ€lymphoid cells in nasal polyps and nasal mucosa A.E. STOOP, D.M.H. HAMELEERS, J. BIEWENGA & S. VAN DER BAAN …	Export Date: 19 March 2024; Cited By: 0 | RAYYAN-INCLUSION: {"Andja"=>"Excluded", "Ana"=>"Excluded", "Katarina"=>"Excluded"} | RAYYAN-LABELS: abstract | RAYYAN-EXCLUSION-REASONS: Wrong method,wrong population,wrong publication type | USER-NOTES: {"Katarina"=>["abstract"]}	10.1111/j.1365-2273.1990.tb00503.x	Netherlands
rayyan-1242011688	Patent issued for hearing loss prevention treatment	2001			Hearing Journal		54	4	2024-07-08		https://www.scopus.com/inward/record.uri?eid=2-s2.0-0035007110&partnerID=40&md5=94693d822364bd27886615812a2f1a36					Export Date: 19 March 2024; Cited By: 0 | RAYYAN-INCLUSION: {"Ana"=>"Excluded", "Katarina"=>"Excluded"} | RAYYAN-LABELS: abstract,no abstract | RAYYAN-EXCLUSION-REASONS: wrong publication type		acetylcysteine;antibiotic agent;antioxidant;methionine;placebo;probiotic agent;acquired immune deficiency syndrome;alpha hemolytic Streptococcus;animal experiment;animal model;cancer;child;clinical research;controlled study;drug efficacy;drug formulation;drug mixture;exposure;female;hair cell;hearing aid;hearing loss;human;male;medical instrumentation;neurologic disease;newborn;noise;nonhuman;not…
rayyan-1242011689		2002			Polymicrobial Diseases					Brogden, K. A. and Guthmiller, J. M.		eng	ASM Press Copyright Â© 2002, ASM Press.	Respiratory Diseases of Livestock Research Unit, National Animal Disease Center, Agriculture Research Service, U.S. Department of Agriculture, Ames, Iowa Department of Periodontics and Dows Institute for Dental Research, College of Dentistry, The University of Iowa, Iowa City, Iowa Washington (DC)	Polymicrobial Diseases is a collection of chapters from investigators researching a variety of diseases with multiple etiologies. These diseases can be categorized as those originating from polyviral infections, polybacterial infections, viral and bacterial infections, and polymicrobial mycotic infections, and those that result in immunosuppression. The book begins with a section on an integrated…	Brogden, Kim A Guthmiller, Janet M Review Book NBK2475 [bookaccession] | RAYYAN-INCLUSION: {"Ana"=>"Excluded", "Katarina"=>"Excluded"} | RAYYAN-LABELS: book | RAYYAN-EXCLUSION-REASONS: wrong population,wrong publication type
rayyan-1242011690	Insulin-like growth factor-1 for severe growth failure	2007			Medical Letter on Drugs and Therapeutics		49	1261	43-44		https://www.scopus.com/inward/record.uri?eid=2-s2.0-34249670616&partnerID=40&md5=49b6d8f6bcd845937c234401d31983f2					Export Date: 19 March 2024; Cited By: 1 | RAYYAN-INCLUSION: {"Ana"=>"Excluded", "Katarina"=>"Excluded"} | RAYYAN-EXCLUSION-REASONS: wrong population,wrong publication type | USER-NOTES: {"Katarina"=>["abstract"]}		Animals;Growth Disorders;Human Growth Hormone;Humans;Injections, Subcutaneous;Insulin-Like Growth Factor I;Intercellular Signaling Peptides and Proteins;Receptor, IGF Type 1;mecasermin rinfabate;recombinant somatomedin C;somatomedin C;signal peptide;somatomedin C receptor;aminotransferase blood level;arthralgia;drug approval;drug contraindication;drug dose increase;drug dose reduction;drug dose r…
rayyan-1242011691	Acute otitis media: Wait and see	2007			Quaderni ACP		14	1	45		https://www.scopus.com/inward/record.uri?eid=2-s2.0-33846901422&partnerID=40&md5=11aafdf9f8f4d6d6efabf16a1403327b					Export Date: 19 March 2024; Cited By: 0 | RAYYAN-INCLUSION: {"Ana"=>"Excluded", "Katarina"=>"Excluded"} | RAYYAN-LABELS: abstract | RAYYAN-EXCLUSION-REASONS: Wrong method,wrong publication type | USER-NOTES: {"Katarina"=>["abstract"]}		antibiotic agent;oseltamivir;placebo;probiotic agent;risperidone;acute otitis media;ambulatory care;article;autism;child health;child health care;clinical trial;controlled clinical trial;delirium;diarrhea;drug cost;drug dosage form;drug efficacy;drug formulation;drug information;drug safety;human;incidence;meta analysis;neuropsychiatry;postmarketing surveillance;prescription;primary health care;O…
rayyan-1242011692	Mecasermin: Insufficient improvement in statural growth	2009			Prescrire International		18	101	111-113		https://www.scopus.com/inward/record.uri?eid=2-s2.0-66849131431&partnerID=40&md5=444690f8bf1feadedf11b9d1cb73e050				â€¢ Human insulin-like growth factor type 1 (IGF-1) is the main effector of growth hormone action. Primary IGF-1 deficiency is a rare disease, mainly resulting in very short stature. â€¢ Mecasermin is a recombinant IGF-1 marketed for this indication as a twice daily subcutaneous injection. â€¢ Clinical evaluation is mainly based on a non-comparative follow-up study of 76 children with an average …	Export Date: 19 March 2024; Cited By: 2 | RAYYAN-INCLUSION: {"Ana"=>"Excluded", "Katarina"=>"Excluded"} | RAYYAN-LABELS: abstract | RAYYAN-EXCLUSION-REASONS: Wrong method,wrong publication type | USER-NOTES: {"Katarina"=>["abstract"]}		Animals;Body Height;Child;Child Development;Cost-Benefit Analysis;Deficiency Diseases;Drug Approval;Drug Packaging;Follow-Up Studies;Growth;Growth Disorders;Growth Substances;Humans;Hypertrophy;Hypoglycemia;Insulin-Like Growth Factor I;Intercellular Signaling Peptides and Proteins;Rabbits;Rats;recombinant somatomedin C;drug derivative;growth promotor;signal peptide;somatomedin C;cardiomegaly;chem…
rayyan-1242011693	How can recurrences be prevented?	2015			MMW Fortschritte der Medizin		157	6	69		https://www.scopus.com/inward/record.uri?eid=2-s2.0-84940062853&doi=10.1007%2fs15006-015-2925-5&partnerID=40&md5=ecae48b92536f98851ebf195f1c595d5					Export Date: 19 March 2024; Cited By: 0 | RAYYAN-INCLUSION: {"Ana"=>"Excluded", "Katarina"=>"Excluded"} | RAYYAN-LABELS: abstract | RAYYAN-EXCLUSION-REASONS: foreign language,wrong publication type | USER-NOTES: {"Katarina"=>["abstract"]}	10.1007/s15006-015-2925-5	Child;Child, Preschool;Common Cold;Humans;Otitis Media;Plant Extracts;Recurrence;Otovowen;plant extract;human;preschool child;recurrent disease
rayyan-1242011694	4th International Conference on Nanotechnologies and Biomedical Engineering, ICNBME 2019	2020			IFMBE Proceedings		77				https://www.scopus.com/inward/record.uri?eid=2-s2.0-85075619577&partnerID=40&md5=1dc74cbe036820453df845b5b20b9c19				The proceedings contain 147 papers. The special focus in this conference is on Nanotechnologies and Biomedical Engineering. The topics include: Theoretical model of lipid peroxidation kinetics for complexes of cytochrome c and cardiolipin with participation of antioxidants; testing green silver nanoparticles for genotoxicity, antioxidant and anticancer activity; influence of Polarization on elect…	Export Date: 19 March 2024; Cited By: 0 | RAYYAN-INCLUSION: {"Ana"=>"Excluded", "Katarina"=>"Excluded"} | RAYYAN-LABELS: abstract | RAYYAN-EXCLUSION-REASONS: wrong population,wrong publication type | USER-NOTES: {"Katarina"=>["abstract"]}
rayyan-1242011695	Erratum regarding previously published articles (Journal of Exotic Pet Medicine (2019) 28 (128â€“131), (S1557506316301793), (10.1053/j.jepm.2018.05.003))	2022			Journal of Exotic Pet Medicine		40		84-85		https://www.scopus.com/inward/record.uri?eid=2-s2.0-85112545400&doi=10.1053%2fj.jepm.2021.06.003&partnerID=40&md5=a31da3b24abec0b62077832eeee57c29				The Declaration of Competing Interest statements were not included in the published version of articles that appeared in the Volumes 28C to 37C of the Journal of Exotic Pet Medicine. For the below articles, the authors declare that they have no known competing financial interests or personal relationships that could have appeared to influence the work reported in this paper. Effects of natural ul…	Export Date: 19 March 2024; Cited By: 0 | RAYYAN-INCLUSION: {"Ana"=>"Excluded", "Katarina"=>"Excluded"} | RAYYAN-LABELS: abstract | RAYYAN-EXCLUSION-REASONS: wrong population,wrong publication type	10.1053/j.jepm.2021.06.003	erratum
rayyan-1242011696	Erratum: Errors in Table (JAMA Netw Open. (2023) 6:11 (e2340608) DOI: 10.1001/jamanetworkopen.2023.40608)	2023			JAMA Network Open		6	12	E2352223		https://www.scopus.com/inward/record.uri?eid=2-s2.0-85180877469&doi=10.1001%2fjamanetworkopen.2023.52223&partnerID=40&md5=5bea6281b6ea3c018bb012ba46c16c24				In the Original Investigation titled "Streptococcus salivarius Probiotics to Prevent Acute Otitis Media in Children: A Randomized Clinical Trial, "1published November 2, 2023, the following errors occurred in Table 2: for the duration of hospitalization outcome, the median (IQR) of the proportion or mean difference and the P valuewere missing; the median for the runny nose questionnaire response …	Export Date: 19 March 2024; Cited By: 0 | RAYYAN-INCLUSION: {"Ana"=>"Excluded", "Katarina"=>"Excluded"} | RAYYAN-LABELS: comment | RAYYAN-EXCLUSION-REASONS: Wrong method,wrong publication type	10.1001/jamanetworkopen.2023.52223	probiotic agent;acute otitis media;article;child;hospitalization;human;male;questionnaire;randomized controlled trial;rhinorrhea;Streptococcus salivarius;erratum
rayyan-1242011697	Fabrication of levofloxacin polyethylene glycol decorated nanoliposomes for enhanced management of acute otitis media: Statistical optimization, trans-tympanic permeation and <i>in vivo</i> evaluation	2019	3	25	INTERNATIONAL JOURNAL OF PHARMACEUTICS	0378-5173 1873-3476	559		201-209	Abdelbary, A. A. and Abd-Elsalam, W. H. and Al-mahallawi, A. M.					Acute otitis media (AOM), an infection in the middle ear, is usually treated through systemic administration of antibiotics because the stratum corneum of the intact tympanic-membrane (TM) possesses low permeability that holds against the ototopical antibiotics use. Therefore, the objective of this work was to encapsulate levofloxacin (LFX) into polyethylene glycol 400 (PEG 400) decorated nanolip…	RAYYAN-INCLUSION: {"Ana"=>"Excluded", "Katarina"=>"Excluded"} | RAYYAN-LABELS: Duplicate,no antibiofilm effect, antibiotic | RAYYAN-EXCLUSION-REASONS: +wrong method,wrong population	10.1016/j.ijpharm.2019.01.037	Polyethylene Glycols;Glycols;Otitis
rayyan-1242011698	Evaluation of some virulence factors, hemagglutination and agglutination of antigens of acinetobacter baumannii isolated from clinical samples	2018			Journal of Global Pharma Technology		10	3	200-208	Abdul, F. R.	https://www.scopus.com/inward/record.uri?eid=2-s2.0-85050778190&partnerID=40&md5=ac550301f2b8762bda12596018ea2983				A total of 50 clinical samples, isolated from various sources include blood septicemia, urine (UTI), wound and burn swabs and swabs of ear (otitis media). The isolates were identified according to the microscopical, morphological, cultural, and biochemical tests, in addition to using VITEK-2 compact system. Results showed that (12) isolates were characterized as A. baumannii. Frequency of positiv…	Export Date: 19 March 2024; Cited By: 3 | RAYYAN-INCLUSION: {"Ana"=>"Excluded", "Katarina"=>"Excluded"} | RAYYAN-LABELS: no antibiofilm effect | RAYYAN-EXCLUSION-REASONS: Wrong method,+wrong method		Acinetobacter baumannii;Biofilm;Hemagglutination;Virulence factors;amoxicillin plus clavulanic acid;ampicillin;cefazolin;ciprofloxacin;congo red;imipenem;levofloxacin;sultamicillin;tobramycin;antibiotic resistance;antibody production;antibody titer;antigen antibody reaction;Article;bacterial cell;bacterial virulence;bacterium culture;bacterium detection;bacterium isolation;clinical effectiveness;…
rayyan-1242011699	In vitro connection between biofilm formation and virulence factors of pathogenic ear bacteria	2018			Journal of Pharmaceutical Sciences and Research		10	1	100-105	Abdul-Hassan, H. M. and Zaki, N. H.	https://www.scopus.com/inward/record.uri?eid=2-s2.0-85041107792&partnerID=40&md5=d712d853ea023dc3aa686cd87f0a2873				Fifty-two samples of ear bacterial infection discharges were collected from some medical centers in Baghdad. The number and percentage of bacterial isolates were: Acute Otitis Media, 12 (23.1%); Chronic Otitis Media, 16 (30.8%); Acute Otitis Externa, 10 (19.2%); and Chronic Otitis Externa, 14 (26.9%). Nine tested isolates were formed biofilm by Congo red method and micro titer plate method. S.aur…	Export Date: 19 March 2024; Cited By: 1 | RAYYAN-INCLUSION: {"Ana"=>"Excluded", "Katarina"=>"Excluded"} | RAYYAN-LABELS: no antibiofilm effect | RAYYAN-EXCLUSION-REASONS: Wrong method,+wrong method		alpha hemolysin;amikacin;cefazolin;cefotaxime;ceftazidime;ceftriaxone;cefuroxime;chloramphenicol;ciprofloxacin;cotrimoxazole;erythromycin;extended spectrum beta lactamase;gatifloxacin;gentamicin;hemolysin;hydrocarbon;levofloxacin;linezolid;meropenem;ofloxacin;oxacillin;proteinase;rifampicin;tetracycline;vancomycin;virulence factor;acute otitis media;antibiotic resistance;antibiotic sensitivity;Ar…
rayyan-1242011702	Primary ciliary dyskinesia in Israel: Prevalence, clinical features, current diagnosis and management practices	2016			Respiratory Medicine		119		41-47	Abitbul, R. and Amirav, I. and Blau, H. and Alkrinawi, S. and Aviram, M. and Shoseyov, D. and Bentur, L. and Avital, A. and Springer, C. and Lavie, M. and Prais, D. and Dabbah, H. and Elias, N. and Elizur, A. and Goldberg, S. and Hevroni, A. and Kerem, E. and Luder, A. and Roth, Y. and Cohen-Cymberknoh, M. and Ben Ami, M. and Mandelberg, A. and Livnat, G. and Picard, E. and Rivlin, J. and Rotschi…	https://www.scopus.com/inward/record.uri?eid=2-s2.0-84983627426&doi=10.1016%2fj.rmed.2016.08.015&partnerID=40&md5=7cf3261a6413f615bbeb4bb209a4f20d				Background Primary Ciliary Dyskinesia (PCD) is rare and its features in Israel have not been described. Aims to assess prevalence utilizing state-of-the-art diagnostic techniques, and describe clinical features, diagnostic and management practices in Israel. Methods A national multicenter study from 2012 to 2013 recruited patients diagnosed or suspected of having PCD. Diagnosis was verified using…	Export Date: 19 March 2024; Cited By: 7 | RAYYAN-INCLUSION: {"Ana"=>"Excluded", "Katarina"=>"Excluded"} | RAYYAN-LABELS: primary ciliary dyskinesia | RAYYAN-EXCLUSION-REASONS: wrong population	10.1016/j.rmed.2016.08.015	Clinical features;Diagnosis;National study;PCD;Prevalence;Therapy;Adolescent;Adult;Child;Cilia;Female;Humans;Israel;Kartagener Syndrome;Male;Microscopy, Electron, Transmission;Nitric Oxide;Prospective Studies;Young Adult;bronchodilating agent;corticosteroid;sodium chloride;antibiotic therapy;Arab;Article;atelectasis;breathing exercise;bronchiectasis;chronic cough;chronic rhinitis;ciliary dyskines…
rayyan-1242011703	Identification and characterization of outer membrane proteins G1a and G1b of Moraxella catarrhalis	2004			Vaccine		22	20	2533-2540	Adlowitz, D. G. and Hiltke, T. and Lesse, A. J. and Murphy, T. F.	https://www.scopus.com/inward/record.uri?eid=2-s2.0-2942567771&doi=10.1016%2fj.vaccine.2003.12.016&partnerID=40&md5=cfe9d798e90b828451b485fdd9c137ca				Moraxella catarrhalis is an important cause of otitis media, sinusitis, and lower respiratory tract infections in patients with chronic obstructive pulmonary disease. The purified outer membrane of M. catarrhalis contains a 29 kDa band, previously named outer membrane protein G1 (OMP G1). Polyclonal antiserum to the OMP G1 band was used to screen a genomic lambda phage library and the gene for OM…	Export Date: 19 March 2024; Cited By: 21 | RAYYAN-INCLUSION: {"Ana"=>"Excluded", "Katarina"=>"Excluded"} | RAYYAN-EXCLUSION-REASONS: duplicate,Wrong method	10.1016/j.vaccine.2003.12.016	Moraxella catarrhalis;Outer membrane protein;Vaccine;Amino Acid Sequence;Bacterial Outer Membrane Proteins;Genomic Library;Molecular Sequence Data;Moraxella (Branhamella) catarrhalis;bacterial antigen;bacterial protein;epitope;polyclonal antiserum;amino terminal sequence;animal cell;article;bacteriophage lambda;chronic obstructive lung disease;controlled study;gene library;gene sequence;genetic a…
rayyan-1242011704	Bacteriology of chronic suppurative otitis media (CSOM) in children in Garissa district, Kenya: a point prevalence study	2013	7		Int J Pediatr Otorhinolaryngol	0165-5876	77	7	1107-11	Aduda, D. S. and Macharia, I. M. and Mugwe, P. and Oburra, H. and Farragher, B. and Brabin, B. and Mackenzie, I.		eng		University of Nairobi, School of Health Sciences, Department of Surgery, ENT/Head & Neck Surgery, Kenya. omondisda@yahoo.com	OBJECTIVES: To identify by type and sensitivity to drugs the bacteria found in ears of school-going children with chronic otitis media in Garissa district. STUDY DESIGN: This was a descriptive prevalence study of CSOM bacterial flora in eligible ears conducted among a cohort of children attending public and private primary as well as Islamic religious schools, screened for chronic ear discharge i…	1872-8464 Aduda, Dickens S O Macharia, Isaac M Mugwe, Peter Oburra, Herbert Farragher, Brian Brabin, Bernard Mackenzie, Ian Journal Article Ireland Int J Pediatr Otorhinolaryngol. 2013 Jul;77(7):1107-11. doi: 10.1016/j.ijporl.2013.04.011. Epub 2013 May 24. | RAYYAN-INCLUSION: {"Ana"=>"Excluded", "Katarina"=>"Excluded"} | RAYYAN-LABELS: no antibiofilm effect | RAYYAN-EXCLUSION-REASONS: Wrong metho…	10.1016/j.ijporl.2013.04.011	Adolescent;Anti-Infective Agents/*therapeutic use;Child;Child, Preschool;Chronic Disease;Ear, Middle/*microbiology;Female;Humans;Kenya/epidemiology;Male;Microbial Sensitivity Tests;Otitis Media, Suppurative/drug therapy/epidemiology/*microbiology;Prevalence;Cross-Sectional Studies;Only Child;Otitis;Kenya;Otitis Media
rayyan-1242011705	Moraxella catarrhalis - Pathogen or commensal?	2011			Advances in Experimental Medicine and Biology		697		107-116	Aebi, C.	https://www.scopus.com/inward/record.uri?eid=2-s2.0-79952277661&doi=10.1007%2f978-1-4419-7185-2_9&partnerID=40&md5=cdd10a5bb908494bc9d66bb66ef9cd31				Moraxella catarrhalis is an exclusively human commensal and mucosal pathogen. Its role as a disease-causing organism has long been questioned. Today, it is recognized as one of the major causes of acute otitis media in children, and its relative frequency of isolation from both the nasopharynx and the middle ear cavity has increased since the introduction of the heptavalent pneumococcal conjugate…	Export Date: 19 March 2024; Cited By: 41 | RAYYAN-INCLUSION: {"Ana"=>"Excluded", "Katarina"=>"Excluded"} | RAYYAN-LABELS: review | RAYYAN-EXCLUSION-REASONS: Wrong method,wrong publication type	10.1007/978-1-4419-7185-2_9	Adult;Child;Humans;Moraxella (Branhamella) catarrhalis;Moraxellaceae Infections;Symbiosis;Virulence;fibronectin;article;bacterial cell;bacterial colonization;bacterial genetics;bacterial growth;bacterial strain;bacterial virulence;bacterium adherence;bacterium identification;binding affinity;binding site;biofilm;cell infiltration;cold shock response;commensal;epithelium cell;genetic complementati…
rayyan-1242011706	Mapping of a protective epitope of the CopB outer membrane protein of <i>Moraxella catarrhalis</i>	1998	2		INFECTION AND IMMUNITY	0019-9567	66	2	540-548	Aebi, C. and Cope, L. D. and Latimer, J. L. and Thomas, S. E. and Slaughter, C. A. and McCracken, G. H. and Hansen, E. J.					A monoclonal antibody (MAb) (MAb 10F3) directed against the CopB outer membrane protein of Moraxella catarrhalis previously was found to enhance pulmonary clearance of M. catarrhalis in an animal model (M. Helminen, I. Maciver, J. L. Latimer, L. D. Cope, G. H. McCracken, Jr., and E. J. Hansen, Infect. Immun. 61:2003-2010, 1993), In the present study, this same MAb was shown to exert complement-de…	RAYYAN-INCLUSION: {"Ana"=>"Excluded", "Katarina"=>"Excluded"} | RAYYAN-LABELS: mice | RAYYAN-EXCLUSION-REASONS: wrong population	10.1128/IAI.66.2.540-548.1998	Membrane Proteins
rayyan-1242011707	A protective epitope of Moraxella catarrhalis is encoded by two different genes	1997	11		INFECTION AND IMMUNITY	0019-9567 1098-5522	65	11	4367-4377	Aebi, C. and Maciver, I. and Latimer, J. L. and Cope, L. D. and Stevens, M. K. and Thomas, S. E. and McCracken, G. H. and Hansen, E. J.					The high-molecular-weight UspA protein of Moraxella catarrhalis has been described as being both present on the surface of all M. catarrhalis disease isolates examined to date and a target for a monoclonal antibody (MAI, 17C7) which enhanced pulmonary clearance of this organism in a mouse model system (M. E. Helminen ct al., J. Infect. Dis. 170:867-872, 1994). A recombinant bacteriophage that for…	RAYYAN-INCLUSION: {"Ana"=>"Excluded", "Katarina"=>"Excluded"} | RAYYAN-EXCLUSION-REASONS: wrong population	10.1128/IAI.65.11.4367-4377.1997
rayyan-1242011708	Strain-Specific Regulatory Role of Eukaryote-Like Serine/Threonine Phosphatase in Pneumococcal Adherence	2012	4		INFECTION AND IMMUNITY	0019-9567 1098-5522	80	4	1361-1372	Agarwal, S. and Agarwal, S. and Pancholi, P. and Pancholi, V.					Streptococcus pneumoniae exploits a battery of virulence factors to colonize the host. Although the eukaryote-like Ser/Thr kinase of S. pneumoniae (StkP) has been implicated in physiology and virulence, the role of its cotranscribing phosphatase (PhpP) has remained elusive. The construction of nonpolar markerless phpP knockout mutants (Delta phpP) in two pathogenic strains, D39 (type 2) and 6A-EF…	RAYYAN-INCLUSION: {"Ana"=>"Excluded", "Katarina"=>"Excluded"} | RAYYAN-EXCLUSION-REASONS: Wrong method,wrong population	10.1128/IAI.06311-11	Serine
rayyan-1242011709	Function of BriC peptide in the pneumococcal competence and virulence portfolio	2018	10		PLOS PATHOGENS	1553-7366 1553-7374	14	10		Aggarwal, S. D. and Eutsey, R. and West-Roberts, J. and Domenech, A. and Xu, W. J. and Abdullah, I. T. and Mitchell, A. P. and Veening, J. W. and Yesilkaya, H. and Hiller, N. L.					Streptococcus pneumoniae (pneumococcus) is an opportunistic pathogen that causes otitis media, sinusitis, pneumonia, meningitis and sepsis. The progression to this pathogenic lifestyle is preceded by asymptomatic colonization of the nasopharynx. This colonization is associated with biofilm formation; the competence pathway influences the structure and stability of biofilms. However, the molecules…	RAYYAN-INCLUSION: {"Ana"=>"Excluded", "Katarina"=>"Excluded"} | RAYYAN-LABELS: no antibiofilm effect | RAYYAN-EXCLUSION-REASONS: Wrong method,+wrong method	10.1371/journal.ppat.1007328	C-Peptide;Peptide T;Peptide-N4-(N-acetyl-beta-glucosaminyl) Asparagine Amidase;Peptide PHI;Peptides
rayyan-1242011710	The pneumococcal social network	2020	10		PLOS PATHOGENS	1553-7366 1553-7374	16	10		Aggarwal, S. D. and Yesilkaya, H. and Dawid, S. and Hiller, N. L.					Gram-positive bacteria employ an array of secreted peptides to control population-level behaviors in response to environmental cues. We review mechanistic and functional features of secreted peptides produced by the human pathogen Streptococcus pneumoniae. We discuss sequence features, mechanisms of transport, and receptors for 3 major categories of small peptides: the double-glycine peptides, th…	RAYYAN-INCLUSION: {"Ana"=>"Excluded", "Katarina"=>"Excluded"} | RAYYAN-LABELS: review | RAYYAN-EXCLUSION-REASONS: wrong publication type	10.1371/journal.ppat.1008931	Social Support
rayyan-1242011711	Uncovering the link between the <i>SpnIII</i> restriction modification system and LuxS in <i>Streptococcus pneumoniae</i> meningitis isolates	2023	5	1	FRONTIERS IN CELLULAR AND INFECTION MICROBIOLOGY	2235-2988	13			Agnew, H. N. and Atack, J. M. and Fernando, A. R. D. and Waters, S. N. and van der Linden, M. and Smith, E. and Abell, A. D. and Brazel, E. B. and Paton, J. C. and Trappetti, C.					Streptococcus pneumoniae is capable of randomly switching their genomic DNA methylation pattern between six distinct bacterial subpopulations (A-F) via recombination of a type 1 restriction-modification locus, spnIII. These pneumococcal subpopulations exhibit phenotypic changes which favor carriage or invasive disease. In particular, the spnIIIB allele has been associated with increased nasophary…	RAYYAN-INCLUSION: {"Ana"=>"Excluded", "Katarina"=>"Excluded"} | RAYYAN-EXCLUSION-REASONS: wrong population	10.3389/fcimb.2023.1177857	Meningism;Streptococcus
rayyan-1242011712	<i>Streptococcus pneumoniae</i> Strains Isolated From a Single Pediatric Patient Display Distinct Phenotypes	2022	3	31	FRONTIERS IN CELLULAR AND INFECTION MICROBIOLOGY	2235-2988	12			Agnew, H. N. and Brazel, E. B. and Tikhomirova, A. and Van Der Linden, M. and McLean, K. T. and Paton, J. C. and Trappetti, C.					Streptococcus pneumoniae is the leading cause of bacterial paediatric meningitis after the neonatal period worldwide, but the bacterial factors and pathophysiology that drive pneumococcal meningitis are not fully understood. In this work, we have identified differences in raffinose utilization by S. pneumoniae isolates of identical serotype and sequence type from the blood and cerebrospinal fluid…	RAYYAN-INCLUSION: {"Ana"=>"Excluded", "Katarina"=>"Excluded"} | RAYYAN-EXCLUSION-REASONS: wrong population	10.3389/fcimb.2022.866259	Phenotype;Streptococcus
rayyan-1242011713	Insights on persistent airway infection by non-typeable <i>Haemophilus influenzae</i> in chronic obstructive pulmonary disease	2017	6		PATHOGENS AND DISEASE	2049-632X	75	4		Ahearn, C. P. and Gallo, M. C. and Murphy, T. F.					Non-typeable Haemophilus influenzae (NTHi) is the most common bacterial cause of infection of the lower airways in adults with chronic obstructive pulmonary disease (COPD). Infection of the COPD airways causes acute exacerbations, resulting in substantial morbidity and mortality. NTHi has evolved multiple mechanisms to establish infection in the hostile environment of the COPD airways, allowing t…	RAYYAN-INCLUSION: {"Ana"=>"Excluded", "Katarina"=>"Excluded"} | RAYYAN-LABELS: review | RAYYAN-EXCLUSION-REASONS: wrong population,wrong publication type	10.1093/femspd/ftx042	Influenza, Human;Lung Diseases, Obstructive;Lung Diseases
rayyan-1242011714	Biological and Pharmacological Potential of Xylitol: A Molecular Insight of Unique Metabolism	2020	11	2	Foods	2304-8158 (Print) 2304-8158	9	11		Ahuja, V. and Macho, M. and Ewe, D. and Singh, M. and Saha, S. and Saurav, K.		eng		Department of Biotechnology, Himachal Pradesh University, Shimla 171005, India. Laboratory of Algal Biotechnology-Centre Algatech, Institute of Microbiology of the Czech Academy of Sciences, 37901 TÅ™eboÅˆ, Czech Republic. Faculty of Science, University of South Bohemia, 37005 ÄŒeskÃ© BudÄ›jovice, Czech Republic. Department of Biotechnology, Maharishi Markandeshwar (Deemed to be University), Mull…	Xylitol is a white crystalline, amorphous sugar alcohol and low-calorie sweetener. Xylitol prevents demineralization of teeth and bones, otitis media infection, respiratory tract infections, inflammation and cancer progression. NADPH generated in xylitol metabolism aid in the treatment of glucose-6-phosphate deficiency-associated hemolytic anemia. Moreover, it has a negligible effect on blood glu…	2304-8158 Ahuja, Vishal Orcid: 0000-0001-8982-4978 Macho, MarkÃ©ta Ewe, Daniela Orcid: 0000-0002-6676-2097 Singh, Manoj Saha, Subhasish Orcid: 0000-0001-5767-5285 Saurav, Kumar Orcid: 0000-0002-7084-4204 19-17868Y/GrantovÃ¡ Agentura ÄŒeskÃ© Republiky/ CZ.02.2.69/0.0/0.0/18_070/0010493/Ministerstvo Å kolstvÃ­, MlÃ¡deÅ¾e a TÄ›lovÃ½chovy/ Journal Article Review Switzerland Foods. 2020 Nov 2;9(11):15…	10.3390/foods9111592	anti-cancer;anti-inflammatory;cardiovascular diseases;nutritive sweetener;respiratory tract infection;xylitol;design of the study;in the collection, analyses or interpretation of data;in;the writing of the manuscript, or in the decision to publish the results.;Xylitol;Tocopherols
rayyan-1242011715	The role of alloiococcus otitidis in otitis media: Results of a pilot study	2000			Australian Journal of Medical Science		21	2	56	Aitken, J. and Ward, M. and Thornley, P.	https://www.scopus.com/inward/record.uri?eid=2-s2.0-33750218706&partnerID=40&md5=bb8464a238525316fca138ea989f3d8b				There is a high incidence of otitis media in New Zealand under the age of 6. For the last two years, this laboratory has carried out studies on antibiotic susceptibility patterns of respiratory pathogens isolated from the nasal secretions of children presenting to General Practitioners. These studies have highlighted significant carriage rates of beta lacramase positive respiratory pathogens in l…	Export Date: 19 March 2024; Cited By: 0 | RAYYAN-INCLUSION: {"Ana"=>"Excluded", "Katarina"=>"Excluded"} | RAYYAN-LABELS: biofilm | RAYYAN-EXCLUSION-REASONS: Wrong method,+wrong method		Pilot Projects;Otitis Media;Otitis
rayyan-1242011716	Andrographis paniculata: A review of pharmacological activities and clinical effects	2011			Alternative Medicine Review		16	1	66-77	Akbar, S.	https://www.scopus.com/inward/record.uri?eid=2-s2.0-79955667793&partnerID=40&md5=9383d55cae84bd29afafe6796c61f493					Export Date: 19 March 2024; Cited By: 201 | RAYYAN-INCLUSION: {"Ana"=>"Excluded", "Katarina"=>"Excluded"} | RAYYAN-LABELS: review | RAYYAN-EXCLUSION-REASONS: wrong publication type		Andrographis;Andrographolides;Colds;Hepaloprotection;Hepatic;Liver;Respiratory;URTI;Animals;Anti-Bacterial Agents;Anti-Inflammatory Agents;Bacterial Infections;Humans;Inflammation;Inflammation Mediators;Plant Extracts;Plants, Medicinal;Andrographis paniculata extract;andrographolide;cytochrome b5 reductase;cytochrome P450 1A;cytochrome P450 1A1;cytochrome P450 1A2;cytochrome P450 2C;cytochrome P4…
rayyan-1242011717	Evaluation of nasal mucociliary clearance time in patients with Vitamin-D deficiency	2019			European Archives of Oto-Rhino-Laryngology		276	4	1075-1080	Akcan, F. A. and DÃ¼ndar, Y. and Akcan, H. B. and Uluat, A. and Cebeci, D. and ÃœnlÃ¼, Ä°	https://www.scopus.com/inward/record.uri?eid=2-s2.0-85060011633&doi=10.1007%2fs00405-019-05286-y&partnerID=40&md5=d83074b693d04deebd5d5ec1e6c92313				Objectives: The main purpose of the current study was to investigate nasal mucociliary clearance time (NMC) in patients with Vitamin-D deficiency. Methods: A total of 55 patients with Vitamin-D deficiency and 32 controls were evaluated. NMC time was measured with subjective saccharine test and compared between study and control groups. In addition, NMC time was re-evaluated after Vitamin-D replac…	Export Date: 19 March 2024; Cited By: 10 | RAYYAN-INCLUSION: {"Ana"=>"Excluded", "Katarina"=>"Excluded"} | RAYYAN-LABELS: nasal mucociliary clearance time | RAYYAN-EXCLUSION-REASONS: wrong population	10.1007/s00405-019-05286-y	Ear infection;Nasal mucociliary clearance;Upper respiratory tract infection;Vitamin-D;Adult;Female;Humans;Male;Middle Aged;Mucociliary Clearance;Nasal Mucosa;Nose Diseases;Respiratory Tract Infections;Risk Factors;Treatment Outcome;Vitamin D;Vitamin D Deficiency;Vitamins;inducible nitric oxide synthase;nitric oxide;saccharin;vitamin D receptor;vitamin;Article;clinical protocol;controlled study;hu…
rayyan-1242011718	Biofilm formation by clinical isolates and its relevance to clinical infections	2015			Advances in Experimental Medicine and Biology		830			Akers, K. S. and Cardile, A. P. and Wenke, J. C. and Murray, C. K.	https://www.scopus.com/inward/record.uri?eid=2-s2.0-84926622125&doi=10.1007%2f978-3-319-11038-7_1&partnerID=40&md5=32435e30b53e14aed1c3ab48bc5c77bb				Reports of biofilms have increased exponentially in the scientific literature over the past two decades, yet the vast majority of these are basic science investigations with limited clinical relevance. Biofilm studies involving clinical isolates are most often surveys of isolate collections, but suffer from lack of standardization in methodologies for producing and assessing biofilms. In contrast…	Export Date: 19 March 2024; Cited By: 18 | RAYYAN-INCLUSION: {"Ana"=>"Excluded", "Katarina"=>"Excluded"} | RAYYAN-LABELS: review | RAYYAN-EXCLUSION-REASONS: Wrong method,wrong publication type	10.1007/978-3-319-11038-7_1	Bacteria, Aerobic;Bacteria, Anaerobic;Bacterial Infections;Biofilms;Candida;Candidiasis;Host-Pathogen Interactions;Humans;Models, Biological;Mycobacterium;Corynebacterineae;gentamicin;moxifloxacin;rifampicin;teicoplanin;vancomycin;Aggregatibacter actinomycetemcomitans;antibiotic sensitivity;Article;Atopobium;Atopobium rimae;bacteremia;bacterial colonization;bacterial strain;bacterial virulence;ba…
rayyan-1242011719	Natural insertion of the bro-1 Î²-lactamase gene into the gatCAB operon affects Moraxella catarrhalis aspartyl-tRNA(Asn) amidotransferase activity	2012	9		Microbiology (Reading)	1350-0872	158		2363-2371	Akochy, P. M. and Lapointe, J. and Roy, P. H.		eng		Centre de Recherche en Infectiologie, CHUQ Pavillon CHUL, 2705 boul. Laurier, RC-709, QC G1V 4G2, Canada. Institut Pasteur de CÃ´te d'Ivoire, 01 BP 490 Abidjan, CÃ´te d'Ivoire. DÃ©partement de Biochimie, de Microbiologie et de Bio-informatique, UniversitÃ© Laval, QC G1V 0A6, Canada. Institut de biologie intÃ©grative et des systÃ¨mes (IBIS), Pavillon Charles-EugÃ¨ne-Marchand, G1V 0A6, Canada.	Only about half of bacterial species use an asparaginyl-tRNA synthetase (AsnRS) to attach Asn to its cognate tRNA(Asn). Other bacteria, including the human pathogen Moraxella catarrhalis, a causative agent of otitis media, lack a gene encoding AsnRS, and form Asn-tRNA(Asn) by an indirect pathway catalysed by two enzymes: first, a non-discriminating aspartyl-tRNA synthetase (ND-AspRS) catalyses th…	1465-2080 Akochy, Pierre-Marie Lapointe, Jacques Roy, Paul H MT-13564/Canadian Institutes of Health Research/Canada Journal Article Research Support, Non-U.S. Gov't England Microbiology (Reading). 2012 Sep;158(Pt 9):2363-2371. doi: 10.1099/mic.0.060095-0. Epub 2012 Jun 28. | RAYYAN-INCLUSION: {"Ana"=>"Excluded", "Katarina"=>"Excluded"} | RAYYAN-EXCLUSION-REASONS: Wrong method,wrong population	10.1099/mic.0.060095-0	Gene Transfer, Horizontal;Humans;Kinetics;Moraxella catarrhalis/*enzymology/*genetics;*Mutagenesis, Insertional;Nitrogenous Group Transferases/*genetics/*metabolism;Operon;beta-Lactam Resistance;beta-Lactamases/*genetics
rayyan-1242011720	Effect of the N-acetylcysteine and selenium on healing of experimental maxillary sinusitis caused by <i>Staphylococcus aureus</i>	2012	3	16	AFRICAN JOURNAL OF MICROBIOLOGY RESEARCH	1996-0808	6	10	2537-2542	Akoglu, E. and Hakverdi, S. and Kontas, T. and Duran, N. and Altug, M. E. and Onel, S. E. and Okuyucu, S. and Akkurt, Ã‡O					The purpose of this controlled-randomised study was aimed to test the antioxidative effect of the N-acetylcysteine (NAC) and selenium on healing of Staphylococcus aureus sinusitis. After experimental sinusitis, 30 New Zealand rabbits were randomly divided into three groups; group A was treated with Ampicillin/sulbactam and physiological saline. Group B and C were treated with NAC and selenium in …	RAYYAN-INCLUSION: {"Ana"=>"Excluded", "Katarina"=>"Excluded"} | RAYYAN-EXCLUSION-REASONS: wrong population	10.5897/AJMR12.087	Acetylcysteine;Selenium;Sinusitis;Staphylococcus
rayyan-1242011721	What Should be the Most Appropriate Treatment Approach (Topical, Systemic) in Middle Ear Ä°nfection and Ear Discharge?	2023			Cocuk Enfeksiyon Dergisi		17	2	145-149	Aksoy, F. D. and HacÄ±mustafaoÄŸlu, M. K.	https://www.scopus.com/inward/record.uri?eid=2-s2.0-85164385119&doi=10.5578%2f%2fced.20239812&partnerID=40&md5=799e57d122315ecebab4a537eb11fcc6					Export Date: 19 March 2024; Cited By: 0 | RAYYAN-INCLUSION: {"Ana"=>"Excluded", "Katarina"=>"Excluded"} | RAYYAN-EXCLUSION-REASONS: Wrong method	10.5578//ced.20239812	amoxicillin plus clavulanic acid;corticosteroid;cotrimoxazole;acute otitis media;Article;biofilm;computer assisted tomography;ear discharge;ear disease;ear infection;eardrum;Haemophilus influenzae;middle ear pressure;Moraxella catarrhalis;ototoxicity;pneumonia;Pseudomonas aeruginosa;risk factor;sepsis;Staphylococcus aureus;Streptococcus pneumoniae;tympanostomy;tympanostomy tube otorrhea;Ear, Midd…
rayyan-1242011722	Effect of macrolide antibiotics on nitric oxide level, superoxide dismutase activity in erythrocyte of the guinea pigs with experimental otitis media with effusion	2004			Pain Clinic		16	1	21-26	Aktan, B. and GÃ¼mÃ¼ÅŸtekin, K. and MemiÅŸoÇ§ullari, R. and SÃ¼tbeyaz, Y. and Bakan, N. and AltaÅŸ, E. and Ucuncu, H. and Save, K.	https://www.scopus.com/inward/record.uri?eid=2-s2.0-12144291351&doi=10.1163%2f156856904322858666&partnerID=40&md5=188603097c808e6aad754eae2afc53d4				Although the long-term administrations of macrolide antibiotics are effective for diffuse panbronchiolitis, otitis media with effusion (OME), and some other diseases, the mechanisms are fully understood. To elucidate the mechanisms of possible effects of macrolide antibiotics on erythrocyte nitric oxide (NO.) levels and superoxide dismutase (SOD) in experimental OME, we evaluated the effect of ma…	Export Date: 19 March 2024; Cited By: 0 | RAYYAN-INCLUSION: {"Ana"=>"Excluded", "Katarina"=>"Excluded"} | RAYYAN-EXCLUSION-REASONS: duplicate	10.1163/156856904322858666	Effusion;Nitric oxide;Otitis media;Oxidative stress;Superoxide dismutase;azithromycin;clarithromycin;erythromycin;hemoglobin;macrolide;peroxynitrite;roxithromycin;superoxide;animal cell;animal model;article;controlled study;drug effect;enzyme activation;enzyme activity;erythrocyte;guinea pig;nonhuman;photometry;secretory otitis media;tissue injury;Guinea Pigs;Erythrocytes;Otitis Media with Effusi…
rayyan-1242011723	Effect of macrolide antibiotics on nitric oxide synthase and xanthine oxidase activities, and malondialdehyde level in erythrocyte of the guinea pigs with experimental otitis media with effusion	2003			Polish Journal of Pharmacology		55	6	1105-1110	Aktan, B. and Taysi, S. and GÃ¼mÃ¼ÅŸtekin, K. and ÃœÃ§Ã¼ncÃ¼, H. and MemiÅŸoÇ§ullari, R. and Save, K. and Bakan, N.	https://www.scopus.com/inward/record.uri?eid=2-s2.0-1642503045&partnerID=40&md5=c9863ff13d1d20843b0b4ed75cb82e41				Although the long-term administrations of macrolide antibiotics are effective for diffuse panbronchiolitis, otitis media with effusion (OME), and some other diseases, their mechanism of action has not been fully understood. In order to elucidate the mechanisms of possible effects of macrolide antibiotics on activities of erythrocyte nitric oxide synthase (NOS), xanthine oxidase (XO), and malondia…	Export Date: 19 March 2024; Cited By: 19 | RAYYAN-INCLUSION: {"Ana"=>"Excluded", "Katarina"=>"Excluded"} | RAYYAN-LABELS: guinea pig | RAYYAN-EXCLUSION-REASONS: wrong population		Malondialdehyde;Nitric oxide synthase;Otitis media with effusion;Oxidative stress;Xanthine oxidase;Animals;Anti-Bacterial Agents;Azithromycin;Clarithromycin;Erythrocytes;Erythromycin;Guinea Pigs;Macrolides;Roxithromycin;Thiobarbituric Acid Reactive Substances;macrolide;malonaldehyde;animal experiment;article;controlled study;dose response;drug efficacy;drug mechanism;enzyme activity;erythrocyte;g…
rayyan-1242011724	Genetic polymorphisms affecting antioxidant enzymes are present in tympanosclerosis patients	2016			Journal of Laryngology and Otology		130	10	928-933	Akyigit, A. and Yalcin, Åž and Etem, E. Ã– and Kaygusuz, I. and Karlidag, T. and Keles, E. and Celik, Z. B. and Tektemur, A.	https://www.scopus.com/inward/record.uri?eid=2-s2.0-84983078277&doi=10.1017%2fS0022215116008732&partnerID=40&md5=05cc8e0ae991f2bd510d931b69d6b618				Background: This study investigated genetic polymorphisms affecting the inducible nitric oxide synthase, superoxide dismutase and catalase enzymes in chronic otitis media patients with and without tympanosclerosis, and the role of genetic susceptibility in the disease aetiology. Methods: A total of 162 patients who underwent surgery for chronic otitis media were divided into two study groups: a t…	Export Date: 19 March 2024; Cited By: 1 | RAYYAN-INCLUSION: {"Ana"=>"Excluded", "Katarina"=>"Excluded"} | RAYYAN-EXCLUSION-REASONS: Wrong method,+wrong method	10.1017/S0022215116008732	Catalase;Genetic;Nitric Oxide Synthase Type II;Polymorphism;Superoxide Dismutase;Tympanosclerosis;Adult;Antioxidants;Case-Control Studies;Female;Genetic Predisposition to Disease;Genotype;Humans;Male;Myringosclerosis;Otitis Media;Polymorphism, Genetic;inducible nitric oxide synthase;antioxidant;CAT protein, human;manganese superoxide dismutase;NOS2 protein, human;Article;chronic otitis media;cont…
rayyan-1242011725	Bacterial biofilm formation in the middle-ear mucosa of chronic otitis media patients	2013			Indian Journal of Otolaryngology and Head and Neck Surgery		65		S557-S561	AkyÄ±ldÄ±z, Ä° and Take, G. and Uygur, K. and KÄ±zÄ±l, Y. and Aydil, U.	https://www.scopus.com/inward/record.uri?eid=2-s2.0-84943245182&doi=10.1007%2fs12070-012-0513-x&partnerID=40&md5=ab9ac3943e403f30bc8bf3a3f96998a9				Biofilm formation is present in the middle-ear mucosa of chronic otitis media (COM) patients and COM is a biofilm-related disease. Biofilms are organized and complex communities in which bacteria communicate to each other and gain tremendous advantages. In this unique structure, bacteria can diffuse nutrients, gain resistance to antimicro-bials agents and host defense mechanisms. Recently bacteri…	Export Date: 19 March 2024; Cited By: 26 | RAYYAN-INCLUSION: {"Ana"=>"Excluded", "Katarina"=>"Excluded"} | RAYYAN-EXCLUSION-REASONS: Wrong method,+wrong method	10.1007/s12070-012-0513-x	Biofilms;Microscopy;Middle ear;Mucosa;Otitis media;Ear, Middle;Otitis;Ear, Inner;Ear
rayyan-1242011726	Radioprotective effect of thymoquinone on salivary gland of rats exposed to total cranial irradiation	2017	10		HEAD AND NECK-JOURNAL FOR THE SCIENCES AND SPECIALTIES OF THE HEAD AND NECK	1043-3074 1097-0347	39	10	2027-2035	Akyuz, M. and Taysi, S. and Baysal, E. and Demir, E. and Alkis, H. and Akan, M. and Binici, H. and Karatas, Z. A.					Background: The purpose of this study was to investigate the radioprotective effects of thymoquinone against radiation-induced damage in the salivary glands of rats exposed to total cranial gamma irradiation. Methods: Thirty-two Sprague-Dawley rats were divided into 4 groups to test the radioprotective effectiveness of thymoquinone by intraperitoneal injection. An appropriate control group was al…	RAYYAN-INCLUSION: {"Ana"=>"Excluded", "Katarina"=>"Excluded"} | RAYYAN-EXCLUSION-REASONS: wrong population	10.1002/hed.24861	Cranial Irradiation;Rats;Salivary Glands
rayyan-1242011727	Significance of fractional exhaled nitric oxide measurements in detecting primary ciliary dyskinesia in saudi children	2013			Saudi Medical Journal		34	1	24-28	Al Saadi, M. and Habib, S. S. and Al Muqhem, B. A. and Aldrees, A. and Al Zamil, J. F. and Alsadoon, H. A.	https://www.scopus.com/inward/record.uri?eid=2-s2.0-84872690180&partnerID=40&md5=d8d0b334076a46cd0aea964e77ac1e13				Objectives: To examine the usefulness of fractional exhaled nitric oxide (FENO) measurements in detecting primary ciliary dyskinesia (PCD) in children. Methods: This observational study was conducted at the Department of Pediatrics and Physiology, College of Medicine, King Khalid University Hospital, King Saud University, Riyadh, Saudi Arabia from January 2011 to December 2011. Te study populatio…	Export Date: 19 March 2024; Cited By: 6 | RAYYAN-INCLUSION: {"Ana"=>"Excluded", "Katarina"=>"Excluded"} | RAYYAN-EXCLUSION-REASONS: wrong population		Breath Tests;Child;Female;Humans;Kartagener Syndrome;Male;Nitric Oxide;Saudi Arabia;acute otitis media;article;bronchospasm;chronic cough;chronic otitis media;ciliary dyskinesia;clinical article;controlled study;dextrocardia;electron microscopy;expiratory flow rate;fractional exhaled nitric oxide;human;human tissue;lung function test;nasal biopsy;observational study;respiratory tract parameters;r…
rayyan-1242011728	Chronic rhinosinusitisâ€”an update on epidemiology, pathogenesis and management	2020			Journal of Clinical Medicine		9	7	2024-01-05	Albu, S.	https://www.scopus.com/inward/record.uri?eid=2-s2.0-85110215518&doi=10.3390%2fjcm9072285&partnerID=40&md5=70563ff10362dc68bf250b1d3b408fdb					Export Date: 19 March 2024; Cited By: 23 | RAYYAN-INCLUSION: {"Ana"=>"Excluded", "Katarina"=>"Excluded"} | RAYYAN-LABELS: editorial | RAYYAN-EXCLUSION-REASONS: wrong publication type	10.3390/jcm9072285	antibiotic agent;arginase;astaxanthin;azithromycin;clindamycin;nitric oxide;RNA 16S;chronic obstructive lung disease;chronic rhinosinusitis;ciliary dyskinesia;comorbidity;computer assisted tomography;Corynebacterium;Curcuma aeruginosa;Editorial;forced expiratory volume;fungal sinusitis;Fusobacterium;Haemophilus;health care cost;heart failure;high throughput sequencing;human;inflammation;Klebsiell…
rayyan-1242011729	Acute Mastoiditis With Intracranial Complications in a Young Adult With History of Cranioplasty: The Rule in the Post-Antibiotic Era	2020	7	29	CUREUS JOURNAL OF MEDICAL SCIENCE	2168-8184	12	7		Aldana, A. J. F. and Rios, P.					The presentation of acute mastoiditis has become erratic over the last decades secondary to the wide use of broad-spectrum antibiotics. While establishing this diagnosis requires a high degree of suspicion, imaging is necessary because of the concurrence of intracranial complications. Therefore, the diagnostic hypothesis of acute mastoiditis must prompt the evaluation for the presence of intracra…	RAYYAN-INCLUSION: {"Ana"=>"Excluded", "Katarina"=>"Excluded"} | RAYYAN-LABELS: case report | RAYYAN-EXCLUSION-REASONS: wrong publication type	10.7759/cureus.9452	Anti-Bacterial Agents;Mastoiditis
rayyan-1242011730	Panel 8: Vaccines and immunology	2020	3		Int J Pediatr Otorhinolaryngol	0165-5876 (Print) 0165-5876	130		109839	Alderson, M. R. and Murphy, T. and Pelton, S. I. and Novotny, L. A. and Hammitt, L. L. and Kurabi, A. and Li, J. D. and Thornton, R. B. and Kirkham, L. S.		eng		PATH, Seattle, WA, USA. Electronic address: malderson@path.org. Clinical and Translational Research Center, University at Buffalo, The State University of New York, Buffalo, NY, USA. Boston University School of Public Health, Boston University, Boston, MA, USA. The Abigail Wexner Research Institute at Nationwide Children's Hospital, Columbus, OH, USA. Department of International Health, Johns Hop…	OBJECTIVE: To review and highlight significant advances made towards vaccine development and understanding of the immunology of otitis media (OM) since the 19th International Symposium on Recent Advances in Otitis Media (ISOM) in 2015, as well as identify future research directions and knowledge gaps. DATA SOURCES: PubMed database, National Library of Medicine. REVIEW METHODS: Key topics were ass…	1872-8464 Alderson, Mark R Murphy, Tim Pelton, Stephen I Novotny, Laura A Hammitt, Laura L Kurabi, Arwa Li, Jian-Dong Thornton, Ruth B Kirkham, Lea-Ann S R01 DC013833/DC/NIDCD NIH HHS/United States R01 DC015557/DC/NIDCD NIH HHS/United States R01 DC012595/DC/NIDCD NIH HHS/United States R01 DC000129/DC/NIDCD NIH HHS/United States R13 DC017389/DC/NIDCD NIH HHS/United States Journal Article Review Ir…	10.1016/j.ijporl.2019.109839	Biofilms;Haemophilus Vaccines;Humans;Influenza Vaccines;Microbial Interactions;Moraxellaceae Infections/prevention & control;Otitis Media/*immunology/microbiology/*prevention & control;Otitis Media with Effusion/diagnostic imaging/microbiology;Pneumococcal Vaccines;Respiratory Syncytial Virus Vaccines;Serogroup;Vaccination/methods;*Vaccines/administration & dosage/immunology;Adaptive immunity;Cli…
rayyan-1242011731	Detection of some virulence factors and antibiotics susceptibility of proteus mirabilis isolated from different clinical sources in baquba	2020			Biochemical and Cellular Archives		20	1	803-809	Al-Dulaimi, M. T. S. and Al-Taai, H. R. R.	https://www.scopus.com/inward/record.uri?eid=2-s2.0-85098724877&doi=10.35124%2fbca.2020.20.1.803&partnerID=40&md5=0342a3aa147e89a60bfc6e9f718652bf				This study have been included 265 samples of different sources, these samples have been collected from Baquba Teaching Hospital and Al-Batool Hospital in Baquba city during the period starting from October 2017 to February 2018. Isolates were identified by traditional biochemical tests and then confirmed by Vitek-2 system and by PCR. The result of bacterial culture have been recorded that only 15…	Export Date: 19 March 2024; Cited By: 1 | RAYYAN-INCLUSION: {"Ana"=>"Excluded", "Katarina"=>"Excluded"} | RAYYAN-EXCLUSION-REASONS: +wrong method,wrong population	10.35124/bca.2020.20.1.803	antibiotics;PCR.;Proteus mirabilis;virulence genes;amikacin;amoxicillin plus clavulanic acid;antibiotic agent;cefotaxime;ceftazidime;ceftriaxone;ciprofloxacin;congo red;cotrimoxazole;erythromycin;genomic DNA;gentamicin;hemolysin;imipenem;levofloxacin;linezolid;meropenem;piperacillin;proteinase;RNA 16S;triacylglycerol lipase;urease;virulence factor;adult;agar gel electrophoresis;antibiotic resista…
rayyan-1242011732	Nasal inserts for drug delivery: An overview	2014			Tropical Journal of Pharmaceutical Research		13	3	459-467	Algin-Yapar, E.	https://www.scopus.com/inward/record.uri?eid=2-s2.0-84897546812&doi=10.4314%2ftjpr.v13i3.22&partnerID=40&md5=ad5ed96c33154f0516342dee0ea0af0e				Nasal mucosa, owing to its high vascularity and thin epithelial membrane, has been widely explored for drug administration in the last two decades. Within that period various nasal dosage forms have been researched and developed. Among them, nasal inserts are easily prepared by lyophilization or gelsification, allow easy dosing with a high potential for systemic administration, enable avoidance o…	Export Date: 19 March 2024; Cited By: 10 | RAYYAN-INCLUSION: {"Ana"=>"Excluded", "Katarina"=>"Excluded"} | RAYYAN-LABELS: review | RAYYAN-EXCLUSION-REASONS: wrong publication type	10.4314/tjpr.v13i3.22	Absorption;Gelsification;Insert;Lyophilization;Mucoadhesion;Nasal drug delivery;alginic acid;carbomer;carboxymethylcellulose;carrageenan;chitosan;chlorpromazine;diprophylline;estradiol;guar gum;hydroxypropylmethylcellulose;influenza vaccine;insulin;macrogol;methyl beta cyclodextrin;oxymetazoline;paracetamol;penetration enhancing agent;polyelectrolyte;polymer;salbutamol sulfate;tight junction prot…
rayyan-1242011733	Pseudomonas aeruginosa biofilms. Mechanisms of immune evasion	2014			Advances in Applied Microbiology		86		1940-01-01	Alhede, M. and Bjarnsholt, T. and Givskov, M. and Alhede, M.	https://www.scopus.com/inward/record.uri?eid=2-s2.0-84891060015&doi=10.1016%2fB978-0-12-800262-9.00001-9&partnerID=40&md5=2160183bc972a8f368b9433718d5f1ab				The opportunistic gram-negative bacterium Pseudomonas aeruginosa is implicated in many chronic infections and is readily isolated from chronic wounds, medical devices, and the lungs of cystic fibrosis patients. P. aeruginosa is believed to persist in the host organism due to its capacity to form biofilms, which protect the aggregated, biopolymer-embedded bacteria from the detrimental actions of a…	Export Date: 19 March 2024; Cited By: 148 | RAYYAN-INCLUSION: {"Ana"=>"Excluded", "Katarina"=>"Excluded"} | RAYYAN-LABELS: book chapter | RAYYAN-EXCLUSION-REASONS: wrong publication type	10.1016/B978-0-12-800262-9.00001-9	Biofilms;Chronic infections;EDNA;PMNs;Pseudomonas aeruginosa;Rhamnolipids;Glycolipids;Humans;Immune Evasion;Neutrophils;Pseudomonas Infections;Quorum Sensing;Negibacteria;antibiotic agent;bacterial DNA;extracellular dna;filler;rhamnolipid;unclassified drug;virulence factor;antibiotic sensitivity;antibiotic therapy;article;bacterial growth;bacterial virulence;biofilm;catheter infection;cell death;…
rayyan-1242011734	Phenotypes of non-attached Pseudomonas aeruginosa aggregates resemble surface attached biofilm	2011			PLoS One	1932-6203	6	11	e27943	Alhede, M. and Kragh, K. N. and Qvortrup, K. and Allesen-Holm, M. and van Gennip, M. and Christensen, L. D. and Jensen, PÃ˜ and Nielsen, A. K. and Parsek, M. and Wozniak, D. and Molin, S. and Tolker-Nielsen, T. and HÃ¸iby, N. and Givskov, M. and Bjarnsholt, T.		eng		Institute for International Health, Immunology and Microbiology, University of Copenhagen, Copenhagen, Denmark.	For a chronic infection to be established, bacteria must be able to cope with hostile conditions such as low iron levels, oxidative stress, and clearance by the host defense, as well as antibiotic treatment. It is generally accepted that biofilm formation facilitates tolerance to these adverse conditions. However, microscopic investigations of samples isolated from sites of chronic infections see…	1932-6203 Alhede, Morten Kragh, Kasper NÃ¸rskov Qvortrup, Klaus Allesen-Holm, Marie van Gennip, Maria Christensen, Louise D Jensen, Peter Ã˜strup Nielsen, Anne K Parsek, Matt Wozniak, Dan Molin, SÃ¸ren Tolker-Nielsen, Tim HÃ¸iby, Niels Givskov, Michael Bjarnsholt, Thomas Journal Article Research Support, Non-U.S. Gov't United States PLoS One. 2011;6(11):e27943. doi: 10.1371/journal.pone.0027943. …	10.1371/journal.pone.0027943	Anti-Bacterial Agents/pharmacology;Bacterial Adhesion/drug effects/*physiology;Biofilms/drug effects/*growth & development;Colistin/pharmacology;DNA, Bacterial/metabolism;Deoxyribonucleases/metabolism;Extracellular Matrix/drug effects/metabolism;Extracellular Space/drug effects/metabolism;Fluorescence;Humans;Microbial Sensitivity Tests;Mutation/genetics;Phagocytes/cytology/drug effects;Phenotype;…
rayyan-1242011735	Mycoplasma bovis, M. bovigenitalium and M. dispar as bovine pathogens: Brief characteristics of the pathogens	2021			Sel'skokhozyaistvennaya Biologiya		56	2	245-260	Alhussen, M. A. and Kirpichenko, V. V. and Yatsentyuk, S. P. and Nesterov, A. A. and Byadovskaya, O. P. and Zhbanova, T. V. and Sprygin, A. V.	https://www.scopus.com/inward/record.uri?eid=2-s2.0-85106595160&doi=10.15389%2fAGROBIOLOGY.2021.2.245ENG&partnerID=40&md5=7accb7ef821e5260e44d7582d86dd0be				The cattle mycoplasmas are widespread throughout the world (A.M. Parker et al., 2018; M. Abed Alhussen et al., 2020). This review presents data on the epidemiology and diagnosis of mycoplasmosis in cattle caused by M. bovis, M. bovigenitalium, and M. dispar. Mycoplasmas can cause economically important diseases in cattle, including mastitis, arthritis, keratoconjunctivitis, otitis media, pneumoni…	Export Date: 19 March 2024; Cited By: 3 | RAYYAN-INCLUSION: {"Ana"=>"Excluded", "Katarina"=>"Excluded"} | RAYYAN-LABELS: review | RAYYAN-EXCLUSION-REASONS: wrong publication type	10.15389/AGROBIOLOGY.2021.2.245ENG	Cattle;Epidemiology;Mycoplasma bovigenitalium;Mycoplasma bovis;Mycoplasma dispar;Pathogens
rayyan-1242011736	Determination the Inhibition Activity of Biological Products of Cyanobacteria Against Multi Antibiotics Resistant Bacteria Isolated from Different Infections and Molecular Detection of Some Virulence Factors	2020			Biochemical and Cellular Archives		20	1	679-690	Ali, S. F. and Maaroof, M. N.	https://www.scopus.com/inward/record.uri?eid=2-s2.0-85098792731&doi=10.35124%2fbca.2020.20.1.679&partnerID=40&md5=98219ce26438cf13a20bab42d796fec0				The study had included collection of 158 samples of patients reviewed and resident in Salah Al-Din General Hospital in Tikrit city in iraq for the period from 3/8/2017 to 30/10/2018. The samples were (48) wounds, (47) otitis media, (43) urine, 18 pharynx and (2) tonsils. The results showed that 122 samples (77.21%) gave positive bacterial. The number of gram positive isolates was 85 and the gram …	Export Date: 19 March 2024; Cited By: 0 | RAYYAN-INCLUSION: {"Ana"=>"Excluded", "Katarina"=>"Excluded"} | RAYYAN-EXCLUSION-REASONS: Wrong method,+wrong method	10.35124/bca.2020.20.1.679	Cyanobacteria;inhibition activity;pathogenic bacteria;pcr;virulence factors;antibiotic agent;carotenoid;flavonoid;gelatinase;hemolysin;phospholipase;triacylglycerol lipase;urease;virulence factor;Acinetobacter baumannii;agar diffusion;antibiotic resistance;antibiotic resistant bacteria;antibiotic sensitivity;antifungal activity;antimicrobial activity;Article;bacterium identification;bacterium iso…
rayyan-1242011737	Emerging therapies for the treatment and prevention of otitis media	2006			Expert Opinion on Emerging Drugs		11	2	251-264	Aliphas, A. and Prufer, N. and Grundfast, K. M.	https://www.scopus.com/inward/record.uri?eid=2-s2.0-33646574333&doi=10.1517%2f14728214.11.2.251&partnerID=40&md5=f1f066279086617e0a0b70a77a9b6c81				Otitis media is one of the most common disorders occurring in children, and there is growing concern that bacteria are quickly becoming resistant to antimicrobials. As a result, global antibiotic treatment is no longer the standard of care and treatment of otitis media has changed dramatically in the last decade. In addition to new antimicrobials currently in development, the effects of the pneum…	Export Date: 19 March 2024; Cited By: 3 | RAYYAN-INCLUSION: {"Ana"=>"Excluded", "Katarina"=>"Excluded"} | RAYYAN-LABELS: review | RAYYAN-EXCLUSION-REASONS: wrong publication type	10.1517/14728214.11.2.251	Acute otitis media;Amoxicillin;Antibiotics;Azithromycin;Biofilm;Ceftriaxone;Fluoroquinolones;Influenza vaccine;Laser eustachian tuboplasty;Otitis media;Pneumococcal conjugate vaccine;Pneumococcal vaccine;Telithromycin;Anti-Bacterial Agents;Drugs, Investigational;Humans;Pneumococcal Vaccines;amoxicillin plus clavulanic acid;analgesic agent;antihistaminic agent;antiinfective agent;beta lactam antib…
rayyan-1242011738	Primary ciliary dyskinesia and fungal infections: Two cases of allergic bronchopulmonary aspergillosis in children	2022			Pediatric Pulmonology		57	7	1809-1813	Allaer, L. and Lejeune, S. and Mordacq, C. and Deschildre, A. and Thumerelle, C.	https://www.scopus.com/inward/record.uri?eid=2-s2.0-85130194085&doi=10.1002%2fppul.25945&partnerID=40&md5=b084138b326797c336466f060a7e8d2d				Primary ciliary dyskinesia (PCD) is a rare inherited disease that affects the movement of the respiratory cilia. The main clinical manifestations are chronic upper and lower respiratory symptoms and recurrent lung infections, particularly bacterial and viral infections. Fungal infections are not usually associated with PCD. Allergic bronchopulmonary aspergillosis (ABPA) is a rare complex immune h…	Export Date: 19 March 2024; Cited By: 4 | RAYYAN-INCLUSION: {"Ana"=>"Excluded", "Katarina"=>"Excluded"} | RAYYAN-LABELS: case reports | RAYYAN-EXCLUSION-REASONS: wrong publication type	10.1002/ppul.25945	allergic bronchopulmonary;aspergillosis;Aspergillus fumigatus;child;ciliary motility disorders;primary ciliary dyskinesia;Adult;Aspergillosis, Allergic Bronchopulmonary;Asthma;Cystic Fibrosis;Humans;Male;antibiotic agent;antifungal agent;corticosteroid;fungus antibody;immunoglobulin E;immunoglobulin G antibody;itraconazole;nitric oxide;prednisolone;adenoidectomy;adolescent;allergic bronchopulmona…
rayyan-1242011739	Low Concentrations of Nitric Oxide Modulate Streptococcus pneumoniae Biofilm Metabolism and Antibiotic Tolerance	2016	4		Antimicrob Agents Chemother	0066-4804 (Print) 0066-4804	60	4	2456-66	Allan, R. N. and Morgan, S. and Brito-Mutunayagam, S. and Skipp, P. and Feelisch, M. and Hayes, S. M. and Hellier, W. and Clarke, S. C. and Stoodley, P. and Burgess, A. and Ismail-Koch, H. and Salib, R. J. and Webb, J. S. and Faust, S. N. and Hall-Stoodley, L.		eng		Clinical and Experimental Sciences, Faculty of Medicine and Institute for Life Sciences, University of Southampton, Southampton, United Kingdom Southampton NIHR Wellcome Trust Clinical Research Facility, University Hospital Southampton NHS Foundation Trust, Southampton, United Kingdom. Clinical and Experimental Sciences, Faculty of Medicine and Institute for Life Sciences, University of Southampt…	Streptococcus pneumoniaeis one of the key pathogens responsible for otitis media (OM), the most common infection in children and the largest cause of childhood antibiotic prescription. Novel therapeutic strategies that reduce the overall antibiotic consumption due to OM are required because, although widespread pneumococcal conjugate immunization has controlled invasive pneumococcal disease, over…	1098-6596 Allan, Raymond N Morgan, Samantha Brito-Mutunayagam, Sanjita Skipp, Paul Feelisch, Martin Hayes, Stephen M Hellier, William Clarke, Stuart C Stoodley, Paul Burgess, Andrea Ismail-Koch, Hasnaa Salib, Rami J Webb, Jeremy S Faust, Saul N Hall-Stoodley, Luanne Wellcome Trust/United Kingdom Journal Article Research Support, Non-U.S. Gov't United States Antimicrob Agents Chemother. 2016 Mar 2…	10.1128/aac.02432-15	Adenoids/drug effects/microbiology;Amoxicillin-Potassium Clavulanate Combination/*pharmacology;Anti-Bacterial Agents/pharmacology;Biofilms/*drug effects/growth & development;Child;Child, Preschool;Drug Resistance, Bacterial/drug effects;Drug Synergism;Drug Therapy, Combination;Gene Expression Regulation, Bacterial/*drug effects;Humans;Hydrazines/chemistry/pharmacology;Nitrates/chemistry/pharmacol…
rayyan-1242011740	Pathophysiology of influenza	2009			GIMT - Giornale Italiano delle Malattie del Torace		63	3	137-169+207	Allegra, L.	https://www.scopus.com/inward/record.uri?eid=2-s2.0-76549104444&partnerID=40&md5=c6a208081e28d119eb50e43742fc5fcd					Export Date: 19 March 2024; Cited By: 0 | RAYYAN-INCLUSION: {"Ana"=>"Excluded", "Katarina"=>"Excluded"} | RAYYAN-LABELS: review | RAYYAN-EXCLUSION-REASONS: foreign language,wrong publication type		acetylcysteine;adrenergic receptor blocking agent;ambroxol;antibiotic agent;ascorbic acid;bicarbonate;bromhexine;bronchodilating agent;CD14 antigen;CD15 antigen;CD18 antigen;cholinergic receptor blocking agent;chymotrypsin A;codeine;cysteine;glycoprotein;guaifenesin;ipecac;mecysteine;mesna;morphine;nuclear protein;phenothiazine;RNA;sialidase;thrombocyte activating factor;trypsin;tumor necrosis fa…
rayyan-1242011741	Phenotypic characterization of <i>Streptococcus pneumonia</i>e biofilm development	2006	4		JOURNAL OF BACTERIOLOGY	0021-9193 1098-5530	188	7	2325-2335	Allegrucci, M. and Hu, F. Z. and Shen, K. and Hayes, J. and Ehrlich, G. D. and Post, J. C. and Sauer, K.					Streptococcus pneumoniae is among the most common pathogens associated with chronic otitis media with effusion, which has been hypothesized to be a biofilm disease. S. pneumoniae has been shown to form biofilms, however, little is known about the developmental process, the architecture, and the changes that occur upon biofilm development. In the current study we made use of a continuous-culture b…	RAYYAN-INCLUSION: {"Ana"=>"Excluded", "Katarina"=>"Excluded"} | RAYYAN-LABELS: no antibiofilm effect | RAYYAN-EXCLUSION-REASONS: Wrong method,+wrong method	10.1128/JB.188.7.2325-2335.2006	Phenotype;Streptococcus
rayyan-1242011742	Formation of <i>Streptococcus pneumoniae</i> non-phase-variable colony variants is due to increased mutation frequency present under biofilm growth conditions	2008	10		JOURNAL OF BACTERIOLOGY	0021-9193	190	19	6330-6339	Allegrucci, M. and Sauer, K.					In this report, we show that biofilm formation by Streptococcus pneumoniae serotype 19 gives rise to variants (the small mucoid variant [SMV] and the acapsular small-colony variant [SCV]) differing in capsule production, attachment, and biofilm formation compared to wild-type strains. All biofilm-derived variants harbored SNPs in cps19F. SCVs reverted to SMV, but no reversion to the wild-type phe…	RAYYAN-INCLUSION: {"Ana"=>"Excluded", "Katarina"=>"Excluded"} | RAYYAN-LABELS: no antibiofilm effect | RAYYAN-EXCLUSION-REASONS: Wrong method,+wrong method	10.1128/JB.00707-08	Mutation;Pneumonia
rayyan-1242011743	Novel sialic acid transporter of <i>Haemophilus influenzae</i>	2005	9		INFECTION AND IMMUNITY	0019-9567 1098-5522	73	9	5291-5300	Allen, S. and Zaleski, A. and Johnston, J. W. and Gibson, B. W. and Apicella, M. A.					Nontypeable Haemophilus influenzae is an opportunistic pathogen and a common cause of otitis media in children and of chronic bronchitis and pneumonia in patients with chronic obstructive pulmonary disease. The lipooligosaccharides, a major component of the outer membrane of H. influenzae, play an important role in microbial virulence and pathogenicity. N-Acetylneuraminic acid (sialic acid) can b…	RAYYAN-INCLUSION: {"Ana"=>"Excluded", "Katarina"=>"Excluded"} | RAYYAN-LABELS: biofilm | RAYYAN-EXCLUSION-REASONS: +wrong method,wrong population	10.1128/IAI.73.9.5291-5300.2005	N-Acetylneuraminic Acid;Sialic Acids;Influenza, Human
rayyan-1242011744	Drugs obtained by biotechnology processing	2011			Brazilian Journal of Pharmaceutical Sciences		47	2	199-207	Almeida, H. and Amaral, M. H. and LobÃ£o, P.	https://www.scopus.com/inward/record.uri?eid=2-s2.0-84860418075&doi=10.1590%2fS1984-82502011000200002&partnerID=40&md5=7a453f91fc945fb377d9368cfe6cf216				In recent years, the number of drugs of biotechnological origin available for many different diseases has increased exponentially, including different types of cancer, diabetes mellitus, infectious diseases (e.g. AIDS Virus / HIV) as well as cardiovascular, neurological, respiratory, and autoimmune diseases, among others. The pharmaceutical industry has used different technologies to obtain new a…	Export Date: 19 March 2024; Cited By: 9 | RAYYAN-INCLUSION: {"Ana"=>"Excluded", "Katarina"=>"Excluded"} | RAYYAN-EXCLUSION-REASONS: wrong population	10.1590/S1984-82502011000200002	Antibiotics;Bacteria;Biotechnology;Hybridoma technique;Recombinant DNA;Vaccines;agalsidase alfa;agriflu;antibiotic agent;blood clotting factor 9;botulinum toxin A;botulinum toxin B;cholera vaccine;continuous erythropoiesis receptor activator;dornase alfa;galsulfase;gamma1b interferon;hepatitis A hepatitis B vaccine;human growth hormone;human insulin;iduronate 2 sulfatase;influenza vaccine;insulin…
rayyan-1242011745	Molecular Study of Secretion Systems Virulence Protein among Pseudomonas aeruginosa Isolated from different Clinical samples	2022			Research Journal of Pharmacy and Technology		15	10	4577-4583	Al-Obaidi, R. D. and Al-Dahmoshi, H. O. M.	https://www.scopus.com/inward/record.uri?eid=2-s2.0-85144560493&doi=10.52711%2f0974-360X.2022.00768&partnerID=40&md5=d200268bb6c08c751ce11b1bae8689ec				Background: P. aeruginosa is considered as opportunistic bacteria that has ventilator-associated pneumonia (VAP), central line-associated bloodstream infections, ICU infections and surgical site infections. Objective: The aim is to investigate the virulence-associated proteins among P. aeruginosa that. Materials and Methods: A total of 60 Pseudomonas aeruginosa (P. aeruginosa) isolates have been …	Export Date: 19 March 2024; Cited By: 1 | RAYYAN-INCLUSION: {"Ana"=>"Excluded", "Katarina"=>"Excluded"} | RAYYAN-EXCLUSION-REASONS: Wrong method,+wrong method	10.52711/0974-360X.2022.00768	Iraq;Secretion systems;virulence protein among Pseudomonas aeruginosa;alkaline proteinase;antibiotic agent;ciprofloxacin;genomic DNA;matrix metalloproteinase;RNA 16S;virulence factor;agar gel electrophoresis;Akt signaling;amplicon;antibiotic sensitivity;Article;bacterial colonization;bacterium isolate;bacterium isolation;biofilm;bloodstream infection;burn;chronicity;cystitis;dehydration;disk diff…
rayyan-1242011746	Evaluation of the polymorphism in the Toll-like receptor 4 (TLR4) genes of tympanosclerosis patients	2010	2		AURIS NASUS LARYNX	0385-8146 1879-1476	37	1	29-32	Alpay, H. C. and Etem, E. O. and Kaygusuz, I. and YÃ¼ce, H. and Karlidag, T. and Keles, E. and Orhan, I. and Yalcin, S.					Objective: Although eardrum perforations which endure etiopathogenesis for a long-time and middle ear infections are proposed for causing the tympanosclerosis (TS), tympanosclerosis emerges in some chronic otitis media (COM), some of them do not appear although a continuing COM and enduring perforation last. In this study, the effect of the molecular reasons which display genetic differences in T…	RAYYAN-INCLUSION: {"Ana"=>"Excluded", "Katarina"=>"Excluded"} | RAYYAN-LABELS: biofilm | RAYYAN-EXCLUSION-REASONS: Wrong method,+wrong method	10.1016/j.anl.2009.03.001	Toll-Like Receptors;Polymorphism, Genetic
rayyan-1242011747	In vitro cytotoxic activities of selected Saudi medicinal plants against human malignant melanoma cells (A375) and the isolation of their active principles	2022			European Journal of Integrative Medicine		49			AlQathama, A. and Bader, A. and Al-Rehaily, A. and Gibbons, S. and Prieto, J. M.	https://www.scopus.com/inward/record.uri?eid=2-s2.0-85121598087&doi=10.1016%2fj.eujim.2021.102083&partnerID=40&md5=5cd69347cad2a5969e0224bee4762fd6				Introduction: Natural products are known to be a continuous source of potential anti-cancer agents due to their chemical and biological diversity. This study aimed to evaluate the in vitro cytotoxic properties of medicinal plants and their mechanisms of action in human malignant melanoma cells. Methodology: The study investigated the effect of the cytotoxic extracts on cell cycle, caspase-3/7, ap…	Export Date: 19 March 2024; Cited By: 12 | RAYYAN-INCLUSION: {"Ana"=>"Excluded", "Katarina"=>"Excluded"} | RAYYAN-EXCLUSION-REASONS: wrong population	10.1016/j.eujim.2021.102083	Apoptosis;Cancer;Caspase;Cell cycle;Extracts;Melanoma;Natural products;Acacia nilotica extract;acetic acid ethyl ester;acetonitrile;acetyleugenol;adenosine derivative;Aizoon canariense extract;alkaloid derivative;analgesic agent;antiallergic agent;anticonvulsive agent;antidiabetic agent;antihypertensive agent;antiinfective agent;antineoplastic agent;antioxidant;Capparis decidua extract;capparises…
rayyan-1242011748	Significance of fractional exhaled nitric oxide measurements in detecting primary ciliary dyskinesia in Saudi children	2013	1		Saudi Med J	0379-5284	34	1	24-8	Alsaadi, M. M. and Habib, S. S. and Al Muqhem, B. A. and Aldrees, A. and Al Zamil, J. F. and Alsadoon, H. A.		eng		Department of Pediatrics (39), College of Medicine & King Khalid University Hospital, King Saud University, Riyadh, Kingdom of Saudi Arabia. alsaadi@ksu.edu.sa	OBJECTIVE: To examine the usefulness of fractional exhaled nitric oxide (FENO) measurements in detecting primary ciliary dyskinesia (PCD) in children. METHODS: This observational study was conducted at the Department of Pediatrics and Physiology, College of Medicine, King Khalid University Hospital, King Saud University, Riyadh, Saudi Arabia from January 2011 to December 2011. The study populatio…	1658-3175 Alsaadi, Muslim M Habib, Syed S Al Muqhem, Badar A Aldrees, Abdulamajeed Al Zamil, Jawad F Alsadoon, Hammad A Journal Article Saudi Arabia Saudi Med J. 2013 Jan;34(1):24-8. | RAYYAN-INCLUSION: {"Ana"=>"Excluded", "Katarina"=>"Excluded"} | RAYYAN-EXCLUSION-REASONS: wrong population		*Breath Tests;Child;Female;Humans;Kartagener Syndrome/*diagnosis/physiopathology;Male;Nitric Oxide/*analysis;Saudi Arabia;Only Child;Nitric Oxide
rayyan-1242011749	Phenotypic and Genotypic Detection of Some Virulence Factors Among Klebsiella Pneumonia Isolates from Different Site of Infections	2021			Biochemical and Cellular Archives		21	1	1449-1454	Al-Salem, H. L. H. and Bunyan, I. A.	https://www.scopus.com/inward/record.uri?eid=2-s2.0-85104694673&partnerID=40&md5=ee884dd886411c7d24e66ed08b931970				A cross-sectional study was designed that include 150 clinical specimens of urine, sputum, wound and otitis media obtained from patients with urinary tract infections respiratory infections, surgical wound, and otitis media infection attended to age range (6-75 years), who visit Hilla teaching hospital and Marjan medical city. The period extended from August (2020) to November (2020). To confirm …	Export Date: 19 March 2024; Cited By: 0 | RAYYAN-INCLUSION: {"Ana"=>"Excluded", "Katarina"=>"Excluded"} | RAYYAN-EXCLUSION-REASONS: Wrong method,+wrong method		haemagglutination;Klebsiella pneumonia;PCR;Siderophores production;Virulence factors;amikacin;ascorbic acid;cefepime;ceftazidime;extended spectrum beta lactamase;lactoferrin;meropenem;siderophore;virulence factor;adolescent;adult;aged;antibiotic resistance;antibiotic sensitivity;Article;bacterial virulence;bacterium identification;bacterium isolate;biochemistry;biofilm;child;cross-sectional study…
rayyan-1242011750	A unique STK4 mutation truncating only the C-terminal SARAH domain results in a mild clinical phenotype despite severe T cell lymphopenia: Case report	2024			Frontiers in Immunology		15			Al-Saud, B. and Alajlan, H. and Alruwaili, H. and Almoaibed, L. and Al-Mazrou, A. and Ghebeh, H. and Al-Alwan, M. and Alazami, A. M.	https://www.scopus.com/inward/record.uri?eid=2-s2.0-85185114107&doi=10.3389%2ffimmu.2024.1329610&partnerID=40&md5=50e0461e65f8d9c33f767731b3bc6902				Mutations in STK4 (MST1) are implicated in a form of autosomal recessive combined immunodeficiency, resulting in recurrent infections (especially Epstein-Barr virus viremia), autoimmunity, and cardiac malformations. Here we report a patient with an atypically mild presentation of this disease, initially presenting with severe T cell lymphopenia (< 500 per mm3) and intermittent neutropenia, but no…	Export Date: 19 March 2024; Cited By: 0 | RAYYAN-INCLUSION: {"Ana"=>"Excluded", "Katarina"=>"Excluded"} | RAYYAN-LABELS: case report | RAYYAN-EXCLUSION-REASONS: wrong publication type	10.3389/fimmu.2024.1329610	case report;lymphopenia;NGS;primary immunodeficiency;SARAH domain;Epstein-Barr Virus Infections;Female;Herpesvirus 4, Human;Humans;Intracellular Signaling Peptides and Proteins;Mutation;Phenotype;Protein Serine-Threonine Kinases;T-Lymphocytes;complement component C3;complement component C4;immunoglobulin;immunoglobulin A;immunoglobulin G;immunoglobulin M;paracetamol;programmed death 1 receptor;st…
rayyan-1242011751	Bioinformatics analysis of rhinovirus capsid proteins VP1-4 sequences for cross-serotype vaccine development	2021			Journal of Infection and Public Health		14	11	1603-1611	Alshrari, A. S. and Hudu, S. A. and Asdaq, S. M. B. and Ali, A. M. and Kin, C. V. and Omar, A. R. and Pei, C. P. and Sekawi, Z.	https://www.scopus.com/inward/record.uri?eid=2-s2.0-85116415666&doi=10.1016%2fj.jiph.2021.09.001&partnerID=40&md5=46ea2c75ce74bac23ef469b406fee44f				Background: Rhinoviruses (RV) are associated with the development and exacerbations of asthma and chronic obstructive pulmonary disease. They've also been linked to more severe diseases like pneumonia, acute bronchiolitis, croup, and otitis media. Because of the hypervariable sequences in the same serotypes, no effective vaccine against rhinoviruses has been developed to date. With the availabili…	Export Date: 19 March 2024; Cited By: 1 | RAYYAN-INCLUSION: {"Ana"=>"Excluded", "Katarina"=>"Excluded"} | RAYYAN-EXCLUSION-REASONS: +wrong method,wrong population	10.1016/j.jiph.2021.09.001	Antibodies;Bioinformatics;Cross-protection;Reverse vaccinology;Rhinoviruses;Vaccine;Asthma;Capsid Proteins;Computational Biology;Humans;Rhinovirus;Serogroup;B lymphocyte antigen;intercellular adhesion molecule 1;low density lipoprotein receptor;peptide vaccine;protein VP1;protein VP2;protein VP3;protein VP4;virus vaccine;capsid protein;amino acid sequence;Article;biotechnology;calculation;consens…
rayyan-1242011752	<i>Streptococcus salivarius</i> 24SMBc Genome Analysis Reveals New Biosynthetic Gene Clusters Involved in Antimicrobial Effects on <i>Streptococcus pneumoniae</i> and <i>Streptococcus pyogenes</i>	2022	10		MICROORGANISMS	2076-2607	10	10		Aluisio, G. V. and Spitale, A. and Bonifacio, L. and Privitera, G. F. and Stivala, A. and Stefani, S. and Santagati, M.					Streptococcus salivarius 24SMBc is an oral probiotic with antimicrobial activity against the otopathogens Streptococcus pyogenes and Streptococcus pneumoniae. Clinical studies have reinforced its role in reducing the recurrence of upper respiratory tract infections (URTIs) and rebalancing the nasal microbiota. In this study, for the first time, we characterized 24SMBc by whole genome sequencing a…	RAYYAN-INCLUSION: {"Ana"=>"Excluded", "Katarina"=>"Excluded"} | RAYYAN-EXCLUSION-REASONS: +wrong method,wrong population	10.3390/microorganisms10102042	Multigene Family;Streptococcus;Genome;Pneumonia;Genomics
rayyan-1242011753	Investigation of primary ciliary dyskinesia in children with bronchiectasis in iran	2021			Shiraz E Medical Journal		22	6		Alyasin, S. and Maneshian, B. and Niliyeh, S.	https://www.scopus.com/inward/record.uri?eid=2-s2.0-85115800580&doi=10.5812%2fsemj.104562&partnerID=40&md5=900ac55372891db8d115e0cb11cd29ff				Background: Primary ciliary dyskinesia (PCD) is a rare genetic disorder with signs and symptoms of recurrent chronic sinusitis, otitis media, pneumonia, bronchiectasis, male infertility, and situs inversus. The diagnosis of PCD has always been one of the chal-lenging issues that is mostly made through screening tests. These include the saccharin test and measurements of exhaled and nasal nitric o…	Export Date: 19 March 2024; Cited By: 0 | RAYYAN-INCLUSION: {"Ana"=>"Excluded", "Katarina"=>"Excluded"} | RAYYAN-EXCLUSION-REASONS: +wrong method,wrong population	10.5812/semj.104562	Bronchiectasis;Exhaled Nitric Oxide Test;Primary Ciliary Dyskinesia;Saccharine Test;nitric oxide;saccharin;adult;Article;cardioposition;child;ciliary dyskinesia;ciliary motility;clinical article;clinical practice;controlled study;cross-sectional study;dextrocardia;female;fractional exhaled nitric oxide;genetic disorder;human;Iran;Kartagener syndrome;male;male infertility;nose obstruction;prevalen…
rayyan-1242011754	Bacteriology of inadequately treated active chronic otitis media in paediatric age group	1991			The Journal of Laryngology & Otology		105	5	341-342	Amadasun, J. E. O.	https://www.scopus.com/inward/record.uri?eid=2-s2.0-0025763507&doi=10.1017%2fS0022215100115932&partnerID=40&md5=8353f3141cb28028248fca9b0b56154c				Haphazardly treated active otitis media was investigated bacteriologically in 214 children. Analysis showed that Pseudomonas aeruginosa was more prevalent than other micro-organisms. Candida was also found in appreciable quantity The author contends that this was due to inadequate self treatment before these children reported in his hospital. He advocates that decision regarding the chemotherapeu…	Export Date: 19 March 2024; Cited By: 3 | RAYYAN-INCLUSION: {"Ana"=>"Excluded", "Katarina"=>"Excluded"} | RAYYAN-LABELS: biofilm | RAYYAN-EXCLUSION-REASONS: Wrong method,+wrong method	10.1017/S0022215100115932	Bacteriology;Otitis media;suppurative;Adolescent;Antibiotics;Bacteria;Candida;Child;Child, Preschool;Drug Resistance, Microbial;Female;Human;Infant;Male;Microbial Sensitivity Tests;Otitis Media, Suppurative;Pseudomonas aeruginosa;Self Medication;antibiotic agent;article;bacteriophage;diagnosis;drug sensitivity;etiology;major clinical study;priority journal;Otitis;Otitis Media
rayyan-1242011755	Milk fat globule membrane supplementation in children: Systematic review with meta-analysis	2021			Nutrients		13	3	2024-01-21	AmbroÅ¼ej, D. and Dumycz, K. and Dziechciarz, P. and RuszczyÅ„ski, M.	https://www.scopus.com/inward/record.uri?eid=2-s2.0-85101291288&doi=10.3390%2fnu13030714&partnerID=40&md5=df97c9855f516ab118846c117bb5d682				(1) Background: Milk fat globule membrane (MFGM), composing fat droplets responsible for lipid transport in breast milk, has been shown to possess immunological and antimicrobial ef-fects. Standard formulas (SF) are devoid of MFGMs during the production process. The studyâ€™s aim was to evaluate the safety and benefits of MFGMs supplementation in children. (2) Methods: We searched four databases …	Export Date: 19 March 2024; Cited By: 15 | RAYYAN-INCLUSION: {"Ana"=>"Excluded", "Katarina"=>"Excluded"} | RAYYAN-LABELS: systematic review | RAYYAN-EXCLUSION-REASONS: wrong publication type	10.3390/nu13030714	Children;Feeding;Infant formula;MFGM;Milk fat globule membrane;Breast Feeding;Child Development;Cognition;Dietary Supplements;Female;Glycolipids;Glycoproteins;Humans;Infant;Lipid Droplets;Male;Milk, Human;Randomized Controlled Trials as Topic;arachidonic acid;docosahexaenoic acid;ganglioside;ganglioside GD3;milk fat;milk protein;nucleotide;phospholipid;probiotic agent;sialic acid;fat droplet;glyc…
rayyan-1242011756	The effects of chronic otitis media with effusion on the measurement of transiently evoked otoacoustic emissions	1995	6		Laryngoscope	0023-852X (Print) 0023-852x	105	6	589-95	Amedee, R. G.		eng		Department of Otolaryngology-Head and Neck Surgery, Tulane University School of Medicine, New Orleans, USA.	Otoacoustic emissions (OAEs) are low-level acoustic sounds of cochlear origin that can be recorded from the external auditory canal under well-controlled conditions. They are a natural by-product of normal auditory physiology and may be divided into two general categories: spontaneous and evoked emissions. These emissions provide an objective, non-invasive measurement of cochlear function that is…	Amedee, R G Journal Article United States Laryngoscope. 1995 Jun;105(6):589-95. doi: 10.1288/00005537-199506000-00006. | RAYYAN-INCLUSION: {"Ana"=>"Excluded", "Katarina"=>"Excluded"} | RAYYAN-LABELS: biofilm | RAYYAN-EXCLUSION-REASONS: Wrong method,+wrong method	10.1288/00005537-199506000-00006	Acoustic Impedance Tests;Acoustic Stimulation;Child, Preschool;Chronic Disease;Hair Cells, Auditory, Outer/physiology;Humans;Middle Ear Ventilation;Otitis Media with Effusion/*physiopathology/surgery;Otoacoustic Emissions, Spontaneous/*physiology;Otitis Media with Effusion;Otitis;Otitis Media
rayyan-1242011757	Chemical composition of essential oils of eight Tunisian Eucalyptus species and their antibacterial activity against strains responsible for otitis	2021	8	12	BMC Complement Med Ther	2662-7671	21	1	209	Ameur, E. and Sarra, M. and Yosra, D. and Mariem, K. and Nabil, A. and Lynen, F. and Larbi, K. M.		eng		Chemical, Pharmacological and Gallenic Development Laboratory, University of Monastir, Faculty of Pharmacy, Avenue Avicennne, 5000, Monastir, Tunisia. aelaissi@yahoo.fr. Chemical, Pharmacological and Gallenic Development Laboratory, University of Monastir, Faculty of Pharmacy, Avenue Avicennne, 5000, Monastir, Tunisia. University of Carthage, The National Research Institute of Rural Engineering, …	BACKGROUND: The chemical composition and biological activity of Eucalyptus essential oils have been studied extensively (EOs). A few of them were tested for antibacterial effectiveness against otitis strains. The chemical composition and antibacterial activity of the EOs of eight Tunisian Eucalyptus species were assessed in the present study. METHODS: Hydrodistillation was used to extract EOs fro…	2662-7671 Ameur, Elaissi Orcid: 0000-0001-8860-6346 Sarra, Moumni Yosra, Derbali Mariem, Khouja Nabil, Abid Lynen, Frederic Larbi, Khouja Mohamed Journal Article England BMC Complement Med Ther. 2021 Aug 12;21(1):209. doi: 10.1186/s12906-021-03379-y. | RAYYAN-INCLUSION: {"Ana"=>"Excluded", "Katarina"=>"Excluded"} | RAYYAN-EXCLUSION-REASONS: Wrong method	10.1186/s12906-021-03379-y	Anti-Bacterial Agents/*pharmacology;Eucalyptus/*chemistry;Humans;Microbial Sensitivity Tests;Oils, Volatile/*pharmacology;Otitis/*drug therapy;Plant Oils/*pharmacology;Antibacterial activity;Chemical composition;Essential oils;Eucalyptus;Hierarchical Cluster Analysis (HCA);Otitis;Principal Component Analysis (PCA);Oils, Volatile
rayyan-1242011758	Probiotics	2004			Revista Espanola de Quimioterapia		17	2	131-139	Amores, R. and Calvo, A. and Maestre, J. R. and MartÃ­nez-HernÃ¡ndez, D.	https://www.scopus.com/inward/record.uri?eid=2-s2.0-3943056919&partnerID=40&md5=eaa33213e267ba0230a4f7f885f297db					Export Date: 19 March 2024; Cited By: 6 | RAYYAN-INCLUSION: {"Ana"=>"Excluded", "Katarina"=>"Excluded"} | RAYYAN-LABELS: spanish,Duplicate | RAYYAN-EXCLUSION-REASONS: foreign language,wrong population		Humans;Probiotics;actimel;probiotic agent;protexin;yakult;Bifidobacterium;dental caries;diarrhea;drug mechanism;intestine flora;Lactobacillus casei;Lactobacillus delbrueckii;lactose intolerance;otitis media;review;risk benefit analysis;urinary tract infection
rayyan-1242011759	Assessment of rationality of available fixed dose combinations of antibiotics in India	2022			Expert Review of Anti-Infective Therapy		20	5	797-808	Anand, P. and Kaur, N. and Verma, V. and Shafiq, N. and Malhotra, S.	https://www.scopus.com/inward/record.uri?eid=2-s2.0-85122133998&doi=10.1080%2f14787210.2022.2015324&partnerID=40&md5=75d0f67401f192dbb975872318849d76				Objective: India is among the largest consumers of antibiotics. Easy availability and growing sales of Fixed Dose Combinations (FDCs) of antibiotics can worsen Antimicrobial Resistance (AMR). There is lack of comprehensive data on available antibiotic FDC formulations, their dose strengths and adequacy of scientific evidence regarding their efficacy, safety and suitability for human use. In the p…	Export Date: 19 March 2024; Cited By: 2 | RAYYAN-INCLUSION: {"Ana"=>"Excluded", "Katarina"=>"Excluded"} | RAYYAN-EXCLUSION-REASONS: +wrong method,wrong publication type	10.1080/14787210.2022.2015324	Antimicrobials;Fixed Dose Combinations;irrational;probiotics;topical antibiotics;Anti-Bacterial Agents;Drug Combinations;Drug Compounding;Humans;India;adapalene plus clindamycin;amoxicillin plus sulbactam;antibiotic agent;beclomethasone plus fusidic acid;cefadroxil plus clavulanic acid;cefdinir plus lactobacillus;cefepime plus cloxacillin;cefepime plus sulbactam;cefepime plus tazobactam;cefixime …
rayyan-1242011760	Effect of raltegravir on estradiol and norgestimate plasma pharmacokinetics following oral contraceptive administration in healthy women	2011			British Journal of Clinical Pharmacology		71	4	616-620	Anderson, M. S. and Hanley, W. D. and Moreau, A. R. and Jin, B. and Bieberdorf, F. A. and Kost, J. T. and Wenning, L. A. and Stone, J. A. and Wagner, J. A. and Iwamoto, M.	https://www.scopus.com/inward/record.uri?eid=2-s2.0-79952615562&doi=10.1111%2fj.1365-2125.2010.03885.x&partnerID=40&md5=294a17426d2c9919bec8066a751040bc				AIMS Oral contraceptives such as norgestimate-ethinyl estradiol (Ortho Tri-CyclenÂ®) are commonly prescribed in the HIV-infected patient population. A placebo-controlled, randomized, two-period crossover study in healthy HIV-seronegative subjects was conducted to assess the effect of raltegravir on the pharmacokinetics of the estrogen and progestin components of norgestimate-ethinyl estradiol [et…	Export Date: 19 March 2024; Cited By: 20 | RAYYAN-INCLUSION: {"Ana"=>"Excluded", "Katarina"=>"Excluded"} | RAYYAN-EXCLUSION-REASONS: wrong population	10.1111/j.1365-2125.2010.03885.x	Drug-drug interaction;Ethinyl estradiol;HIV-1;Oral contraceptive;Raltegravir;Adolescent;Adult;Contraceptives, Oral, Synthetic;Drug Interactions;Estradiol;Estrogens;Female;Humans;Middle Aged;Norgestrel;Peptide Fragments;Pyrrolidinones;Statistics as Topic;Young Adult;ethinylestradiol plus norgestimate;placebo;area under the curve;article;clinical article;controlled study;crossover procedure;drug ef…
rayyan-1242011761	Role of attachment for the virulence of Streptococcus pneumoniae	1988			Acta Oto-Laryngologica, Supplement		106	454	163-166	Andersson, B. and Gray, B. and Svanborg Eden, C.	https://www.scopus.com/inward/record.uri?eid=2-s2.0-0024222506&partnerID=40&md5=4456b31dbbc78ad61914779f29b86058				Adherence of microorganisms to mucosal surfaces is a general phenomenon among microorganisms infecting the human host. Its role for persistence and colonization as well as production of local inflammation is well established. This paper describes the adhesion of Streptococcus pneumoniae to human epithelial cells. Strains from various anatomical sites or diseases are compared for attaching capacit…	Export Date: 19 March 2024; Cited By: 7 | RAYYAN-INCLUSION: {"Ana"=>"Excluded", "Katarina"=>"Excluded"} | RAYYAN-EXCLUSION-REASONS: Wrong method,wrong population		Bacterial Adhesion;Cells, Cultured;Epithelium;Human;Infant;Infant, Newborn;Nasopharynx;Oropharynx;Otitis Media;Receptors, Immunologic;Streptococcus pneumoniae;Virulence;bacterial adhesin receptor;immunoglobulin receptor;bacterial colonization;bacterium adherence;epithelium cell;priority journal;article;cell culture;microbiology;newborn;pathogenicity;Streptococcus;Pneumonia
rayyan-1242011762	New probiotic strain streptococcus salivarius k12 in clinical practice	2019			Kliniceskaa Mikrobiologia i Antimikrobnaa Himioterapia		21	2	92-99	Andreeva, I. V. and Stetsiouk, O. U.	https://www.scopus.com/inward/record.uri?eid=2-s2.0-85141533984&doi=10.36488%2fcmac.2019.2.92-99&partnerID=40&md5=7589320f7667d6c6d3481b480e988342				Over the last decades, probiotic strains for topical administration (including oral cavity) have appeared in clinical practice. Streptococcus salivarius K12 is a promising probiotic for prevention and treatment of the upper respiratory tract and ENT infections, and for maintenance of healthy oral microbiota. The review represents mechanisms of action of oral probiotics and the results of clinical…	Export Date: 19 March 2024; Cited By: 2 | RAYYAN-INCLUSION: {"Ana"=>"Excluded", "Katarina"=>"Excluded"} | RAYYAN-LABELS: review | RAYYAN-EXCLUSION-REASONS: wrong population,wrong publication type	10.36488/cmac.2019.2.92-99	Acute otitis media;Halitosis;Microbiome of oral cavity;Pharyngitis;Probiotics;Streptococcus salivarius K12;Tonsillitis;Upper respiratory tract infections
rayyan-1242011763	Trends in antibiotic resistance of <i>Streptococcus pneumoniae</i> and <i>Haemophilus influenzae</i> isolated from nasopharyngeal flora in children with acute otitis media in France before and after 13 valent pneumococcal conjugate vaccine introduction	2015	6	21	BMC INFECTIOUS DISEASES	1471-2334	15			Angoulvant, F. and Cohen, R. and Doit, C. and Elbez, A. and Werner, A. and BÃ©chet, S. and Bonacorsi, S. and Varon, E. and Levy, C.					Background: After the implementation of pneumococcal conjugate vaccines (PCVs), the marked shift in Streptococcus pneumoniae (Pnc) serotype distribution led to a modification in pneumococcal antibiotic susceptibility. In 2011, the pattern of antibiotic prescription in France for acute otitis media in infants was greatly modified, with decreased use of third-generation cephalosporins and amoxicill…	RAYYAN-INCLUSION: {"Ana"=>"Excluded", "Katarina"=>"Excluded"} | RAYYAN-EXCLUSION-REASONS: Wrong method,+wrong method	10.1186/s12879-015-0978-9	Anti-Bacterial Agents;Drug Resistance, Microbial;Otitis;Vaccination;Influenza, Human
rayyan-1242011764	Impact of biofilms on the treatment of otitis	2007			Ear, Nose and Throat Journal		86		2024-05-07	Antonelli, P. J.	https://www.scopus.com/inward/record.uri?eid=2-s2.0-39449099052&doi=10.1177%2f014556130708611s03&partnerID=40&md5=477b0c6bde8fa844ea47405d34bdc9f2					Export Date: 19 March 2024; Cited By: 2 | RAYYAN-INCLUSION: {"Ana"=>"Excluded", "Katarina"=>"Excluded"} | RAYYAN-LABELS: conference papere | RAYYAN-EXCLUSION-REASONS: wrong publication type	10.1177/014556130708611s03	antibiotic agent;antibiotic therapy;biofilm;cell death;conference paper;electron microscopy;intervention study;otitis media;Otitis
rayyan-1242011765	Bacterial biofilms may contribute to persistent cochlear implant infection	2004	11		OTOLOGY & NEUROTOLOGY	1531-7129 1537-4505	25	6	953-957	Antonelli, P. J. and Lee, J. C. and Burne, T. A.					Objectives: To determine if bacterial biofilms are present on the surface of extruding or persistently infected cochlear implants. Methods: Scanning electron microscopy was performed on cochlear implants removed from two patients because of recalcitrant infection, two implants removed secondary to device failure, and two devices that had never been implanted. Preparations were examined by experie…	RAYYAN-INCLUSION: {"Ana"=>"Excluded", "Katarina"=>"Excluded"} | RAYYAN-LABELS: case report | RAYYAN-EXCLUSION-REASONS: Wrong method,wrong publication type	10.1097/00129492-200411000-00015
rayyan-1242011766	Ranibizumab combined with verteporfin photodynamic therapy in neovascular age-related macular degeneration (FOCUS): year 2 results	2008	5		Am J Ophthalmol	0002-9394 (Print) 0002-9394	145	5	862-74	Antoszyk, A. N. and Tuomi, L. and Chung, C. Y. and Singh, A.		eng		Charlotte Eye, Ear, Nose and Throat Associates, Charlotte, North Carolina 28210, USA. ana@ceenta.com	PURPOSE: To assess the efficacy and adverse-events profile of combined treatment with ranibizumab and verteporfin photodynamic therapy (PDT) in patients with predominantly classic choroidal neovascularization (CNV) secondary to neovascular age-related macular degeneration. DESIGN: Two-year, multicenter, randomized, single-masked, controlled study. METHODS: Patients received monthly intravitreal i…	Antoszyk, Andrew N Tuomi, Lisa Chung, Carol Y Singh, Angele FOCUS Study Group Clinical Trial, Phase I Clinical Trial, Phase II Journal Article Multicenter Study Randomized Controlled Trial Research Support, Non-U.S. Gov't United States Am J Ophthalmol. 2008 May;145(5):862-74. doi: 10.1016/j.ajo.2007.12.029. Epub 2008 Mar 5. | RAYYAN-INCLUSION: {"Ana"=>"Excluded", "Katarina"=>"Excluded"} | RAYYAN-…	10.1016/j.ajo.2007.12.029	Aged;Aged, 80 and over;Angiogenesis Inhibitors/*therapeutic use;Antibodies, Monoclonal/*therapeutic use;Antibodies, Monoclonal, Humanized;Choroidal Neovascularization/*drug therapy/etiology;Drug Therapy, Combination;Female;Humans;Macular Degeneration/complications/*drug therapy;Male;Middle Aged;*Photochemotherapy;Photosensitizing Agents/*therapeutic use;Porphyrins/*therapeutic use;Ranibizumab;Sin…
rayyan-1242011767	[Acute mastoiditis]	1953	5		Rev Fac Cienc Med Univ Nac Cordoba		11	3	799-802	Arabel, A.		spa				Arabel, a Journal Article Argentina Rev Fac Cienc Med Univ Nac Cordoba. 1953 May-Dec;11(3-6):799-802. | RAYYAN-INCLUSION: {"Ana"=>"Excluded", "Katarina"=>"Excluded"} | RAYYAN-LABELS: spa,spanish | RAYYAN-EXCLUSION-REASONS: foreign language		Humans;*Mastoiditis
rayyan-1242011768	Probiotics for the management of upper respiratory diseases	2020			Journal of Biological Regulators and Homeostatic Agents		34	6	2024-01-04	Aragona, S. E. and Ciprandi, G.	https://www.scopus.com/inward/record.uri?eid=2-s2.0-85099709345&partnerID=40&md5=ad4b52548df8004e1000bc63472347b9				Probiotics represent an intriguing challenge in clinical practice. They are currently used worldwide in all fields of Medicine. The present Supplement reports some Italian experiences concerning a probiotic mixture (AbincolÂ®) employed in patients with upper respiratory diseases. A group of Italian otolaryngologists conducted these experiences in a real-world setting. The results demonstrated tha…	Export Date: 19 March 2024; Cited By: 7 | RAYYAN-INCLUSION: {"Ana"=>"Excluded", "Katarina"=>"Excluded"} | RAYYAN-LABELS: review | RAYYAN-EXCLUSION-REASONS: wrong publication type		Clinical experience;Infection;Inflammation;Otolaryngologist;Probiotics;Upper airways;Dietary Supplements;Humans;Otitis Media;Respiratory Tract Infections;abincol;G protein coupled receptor;histone deacetylase;probiotic agent;tryptophan;antagonistic effect;antibody production;Article;B lymphocyte differentiation;bacterial growth;cytokine production;drug mechanism;human;immune response;immunoglobul…
rayyan-1242011769	Novel <i>Moraxella catarrhalis</i> prophages display hyperconserved non-structural genes despite their genomic diversity	2015	10	24	BMC GENOMICS	1471-2164	16			Ariff, A. and Wise, M. J. and Kahler, C. M. and Tay, C. Y. and Peters, F. and Perkins, T. T. and Chang, B. J.					Background: Moraxella catarrhalis is an important pathogen that often causes otitis media in children, a disease that is not currently vaccine preventable. Asymptomatic colonisation of the human upper respiratory tract is common and lack of clearance by the immune system is likely due to the emergence of seroresistant genetic lineages. No active bacteriophages or prophages have been described in …	RAYYAN-INCLUSION: {"Ana"=>"Excluded", "Katarina"=>"Excluded"} | RAYYAN-EXCLUSION-REASONS: +wrong method,wrong population	10.1186/s12864-015-2104-1	Genomics;Genome
rayyan-1242011770	Role of determination of medium molecular peptides content in diagnosis and therapy of chronic suppurative otitis media intracranial complications	1997			Zhurnal Ushnykh Nosovykh i Gorlovykh Boleznei			3	28-30	Arifov, S. S.	https://www.scopus.com/inward/record.uri?eid=2-s2.0-0030993336&partnerID=40&md5=d12dcbb171d66a69c257695db263e38d				The level of medium molecular peptides was studied in blood plasma of patients with chronic suppurative otitis media's intracranial complications. Clearly defined parallels of medium molecular peptides level changes in dependence on severity of disease course and degree of intoxication were revealed. The test of medium molecular peptides level determination in blood plasma is reliable method of c…	Export Date: 19 March 2024; Cited By: 0 | RAYYAN-INCLUSION: {"Ana"=>"Excluded", "Katarina"=>"Excluded"} | RAYYAN-LABELS: russian | RAYYAN-EXCLUSION-REASONS: foreign language,wrong population		peptide;article;human;meningitis;otitis media;plasma;Otitis;C-Peptide
rayyan-1242011771	A comparative study of intoxication severity in patients with acute purulent otitis media	1998			Vestnik otorinolaringologii			3	23-24	Arifov, S. S.	https://www.scopus.com/inward/record.uri?eid=2-s2.0-0031626978&partnerID=40&md5=dd1ec2708e6eb952955f8f411076500e				Plasma levels of medium molecular peptides (MMP) were measured and Paramecium test was made in 28 patients with acute otitis media purulenta (AOMP). Of these, 18 patients had complicating mastoiditis. The baseline results of both tests correlated with clinical symptoms of systemic endogenic intoxication. Paramecium test returned to normal after one day of treatment. Informative value of this test…	Export Date: 19 March 2024; Cited By: 0 | RAYYAN-INCLUSION: {"Ana"=>"Excluded", "Katarina"=>"Excluded"} | RAYYAN-LABELS: biofilm | RAYYAN-EXCLUSION-REASONS: Wrong method,+wrong method		Acute Disease;Adolescent;Adult;Female;Humans;Male;Middle Aged;Otitis Media with Effusion;Peptides;peptide;article;blood;comparative study;human;secretory otitis media;Otitis;Otitis Media
rayyan-1242011772	A Rare Autoimmune Disease Detected in the Differential Diagnosis of Immunodeficiency: Histiocytosis-lymphadenopathy Plus Syndrome	2023			Iranian Journal of Allergy, Asthma and Immunology		22	4	405-408	Arik, E. and Keskin, O. and Kucukosmanoglu, E. and Cesur, M.	https://www.scopus.com/inward/record.uri?eid=2-s2.0-85172264964&doi=10.18502%2fijaai.v22i4.13613&partnerID=40&md5=d179f559593ea65d73b88f120954057d				Mutations in the SLC29A3 gene cause histiocytosis-lymphadenopathy plus (H) syndrome, a rare autosomal recessive genetic condition that affects numerous systems. We present a 7-year-old Syrian patient with pericardial effusion whose acute phase reactants did not decrease despite treatment. In order to emphasize the variety and raise awareness of H syndrome in the hopes of achieving an early diagno…	Export Date: 19 March 2024; Cited By: 0 | RAYYAN-INCLUSION: {"Ana"=>"Excluded", "Katarina"=>"Excluded"} | RAYYAN-LABELS: case report | RAYYAN-EXCLUSION-REASONS: wrong publication type	10.18502/ijaai.v22i4.13613	Autoimmunity;Histiocytosis;Lymphadenopathy;Autoimmune Diseases;Child;Diagnosis, Differential;Histiocytosis with joint contractures and sensorineural deafness;Humans;Immunologic Deficiency Syndromes;Nucleoside Transport Proteins;acute phase protein;amino terminal pro brain natriuretic peptide;antinuclear antibody;arginine;C reactive protein;complement component C3;complement component C4;double st…
rayyan-1242011773	Plasma Selenium and Cadmium Levels in Patients with Chronic Otitis Media in a Turkish Population and Their Relation to Inflammation Markers	2019	5		BIOLOGICAL TRACE ELEMENT RESEARCH	0163-4984 1559-0720	189	1	55-63	Arikan, T. A. and Kelles, M.					Chronic otitis media (COM) is a multifactorial process, for which a clear etiology has not yet been established. The aims of the present study were to evaluate selenium (Se) and cadmium (Cd) levels in patients with COM and to analyze the correlation between Se and Cd with inflammation markers. The study population consisted of 88 participants: 45 healthy controls (group 1) and 43 patients with CO…	RAYYAN-INCLUSION: {"Ana"=>"Excluded", "Katarina"=>"Excluded"} | RAYYAN-EXCLUSION-REASONS: Wrong method,+wrong method	10.1007/s12011-018-1520-x	Inflammation;Selenium;Otitis
rayyan-1242011774	Indirect pathogenicity of Haemophilus influenzae and Moraxella catarrhalis in polymicrobial otitis media occurs via interspecies quorum signaling	2010	7	6	mBio		1	3		Armbruster, C. E. and Hong, W. and Pang, B. and Weimer, K. E. and Juneau, R. A. and Turner, J. and Swords, W. E.		eng		Department of Microbiology and Immunology, Wake Forest University Health Sciences, Winston-Salem, North Carolina, USA.	Otitis media (OM) is among the leading diseases of childhood and is caused by opportunists that reside within the nasopharynx, such as Haemophilus influenzae and Moraxella catarrhalis. As with most airway infections, it is now clear that OM infections involve multiple organisms. This study addresses the hypothesis that polymicrobial infection alters the course, severity, and/or treatability of OM…	2150-7511 Armbruster, Chelsie E Hong, Wenzhou Pang, Bing Weimer, Kristin E D Juneau, Richard A Turner, James Swords, W Edward R01 DC007444/DC/NIDCD NIH HHS/United States T32 AI007401/AI/NIAID NIH HHS/United States DC007444/DC/NIDCD NIH HHS/United States DC10051/DC/NIDCD NIH HHS/United States R01 DC010051/DC/NIDCD NIH HHS/United States T32 AI07401/AI/NIAID NIH HHS/United States Journal Article Res…	10.1128/mBio.00102-10	Animals;Anti-Bacterial Agents/therapeutic use;Biofilms/drug effects;Chinchilla;Drug Resistance, Bacterial;Haemophilus Infections/drug therapy/*microbiology;Haemophilus influenzae/drug effects/genetics/*pathogenicity/physiology;Humans;Moraxella catarrhalis/drug effects/genetics/*pathogenicity/physiology;Moraxellaceae Infections/drug therapy/*microbiology;Otitis Media/drug therapy/*microbiology;*Qu…
rayyan-1242011775	LuxS Promotes Biofilm Maturation and Persistence of Nontypeable <i>Haemophilus influenzae</i> In Vivo via Modulation of Lipooligosaccharides on the Bacterial Surface	2009	9		INFECTION AND IMMUNITY	0019-9567 1098-5522	77	9	4081-4091	Armbruster, C. E. and Hong, W. Z. and Pang, B. and Dew, K. E. and Juneau, R. A. and Byrd, M. S. and Love, C. F. and Kock, N. D. and Swords, W. E.					Nontypeable Haemophilus influenzae (NTHI) is an extremely common airway commensal which can cause opportunistic infections that are usually localized to airway mucosal surfaces. During many of these infections, NTHI forms biofilm communities that promote persistence in vivo. For many bacterial species, density-dependent quorum-signaling networks can affect biofilm formation and/or maturation. Mut…	RAYYAN-INCLUSION: {"Ana"=>"Excluded", "Katarina"=>"Excluded"} | RAYYAN-LABELS: no antibiofilm effect | RAYYAN-EXCLUSION-REASONS: Wrong method,+wrong method	10.1128/IAI.00320-09	Influenza, Human
rayyan-1242011776	Primary ciliary dyskinesia. Ciliopathies	2010			Acta Otorrinolaringologica Espanola		61	2	149-159	Armengot Carceller, M. and Mata Roig, M. and Milara PayÃ¡, X. and Cortijo Gimeno, J.	https://www.scopus.com/inward/record.uri?eid=2-s2.0-76049126901&doi=10.1016%2fj.otorri.2009.01.013&partnerID=40&md5=5e1a04684376cad50fab88cf1720899d				Primary ciliary dyskinesia is a genetically inherited syndrome characterized by cilia immotility or dysmotility. Deficiency in mucociliary clearance produces chronic respiratory infections since birth, male sterility by spermatozoid immotility and situs inversus in 40-50% of patients (Kartagener's syndrome). Diagnosis is made by analyzing cilia motility with high-speed digital video and ciliar ul…	Export Date: 19 March 2024; Cited By: 18 | RAYYAN-INCLUSION: {"Ana"=>"Excluded", "Katarina"=>"Excluded"} | RAYYAN-LABELS: spanish | RAYYAN-EXCLUSION-REASONS: foreign language,wrong population	10.1016/j.otorri.2009.01.013	Bronchiectasis;Kartagener's syndrome;Oncogenesis;Retinitis pigmentosa;Sinusitis;Situs inversus;Usher's syndrome;Ciliary Motility Disorders;Humans;antibiotic agent;bronchodilating agent;DNA1 protein;DNAH5 protein;immunoglobulin;nitric oxide;protein;unclassified drug;allergy test;antibiotic prophylaxis;audiometry;Bardet Biedl syndrome;bile duct atresia;breathing exercise;carcinogenesis;cell divisio…
rayyan-1242011777	Diagnosis via immunofluorescence microscopy in the decalcified human temporal bone	1984			Laryngologie Rhinologie Otologie		63	5	260-265	Arnold, W.	https://www.scopus.com/inward/record.uri?eid=2-s2.0-0021251476&partnerID=40&md5=856e38597c10d5556d911c20865dc69e				Formaldehyde-sublimate fixation of human temporal bones followed by decalcification in EDTA does not alter either the quality of cellular bound immunoglobulins nor does it change the tissue antigenicity: Direct immunofluorescence microscopic studies demonstrated the persistence of immunoglobulins (IgG, IgA, IgM) within the middle ear mucous membrane. In a case of purulent otitis media with serous…	Export Date: 19 March 2024; Cited By: 8 | RAYYAN-INCLUSION: {"Ana"=>"Excluded", "Katarina"=>"Excluded"} | RAYYAN-LABELS: temporal bone | RAYYAN-EXCLUSION-REASONS: Wrong method,wrong population | USER-NOTES: {"Katarina"=>["no strains"]}		auditory system;bone;cytology;diagnosis;histology;human;immunofluorescence;short survey;temporal bone;Humanities;Humanism;Humans;Microscopy, Fluorescence;Bone and Bones;Fluorescent Antibody Technique
rayyan-1242011779	Warts and DADA2: a Mere Coincidence?	2018			Journal of Clinical Immunology		38	8	836-843	Arts, K. and Bergerson, J. R. E. and Ombrello, A. K. and Similuk, M. and Oler, A. J. and Agharahimi, A. and Mace, E. M. and Hershfield, M. and Wouters, C. and De Somer, L. and Morren, M. A. and Diego, R. P. D. and Moens, L. and Freeman, A. F. and Meyts, I.	https://www.scopus.com/inward/record.uri?eid=2-s2.0-85056131630&doi=10.1007%2fs10875-018-0565-0&partnerID=40&md5=c1e216e9c9ac48b140643b7b933aef82					Export Date: 19 March 2024; Cited By: 23 | RAYYAN-INCLUSION: {"Ana"=>"Excluded", "Katarina"=>"Excluded"} | RAYYAN-LABELS: letter | RAYYAN-EXCLUSION-REASONS: wrong publication type	10.1007/s10875-018-0565-0	Adenosine Deaminase;Adult;Agammaglobulinemia;Anti-Inflammatory Agents;Autoimmunity;Child;Child, Preschool;Etanercept;Genotype;Homozygote;Humans;Inflammation;Intercellular Signaling Peptides and Proteins;Male;Mutation;Pedigree;Phenotype;Severe Combined Immunodeficiency;Skin;Warts;acetylsalicylic acid;cidofovir;doxycycline;imiquimod;immunoglobulin;measles vaccine;peginterferon alpha;Pneumococcus va…
rayyan-1242011780	Prophylactic <i>Lactobacillus GG</i> reduces antibiotic-associated diarrhea in children with respiratory infections:: A randomized study	1999	11		PEDIATRICS	0031-4005	104	5	art. no.-e64	Arvola, T. and Laiho, K. and Torkkeli, S. and MykkÃ¤nen, H. and Salminen, S. and Maunula, L. and Isolauri, E.					Objectives. Antimicrobial treatment may disturb the colonization resistance of gastrointestinal microflora, which may induce clinical symptoms, most commonly diarrhea. The severity of antibiotic-associated diarrhea may range from a brief, self-limiting disease to devastating diarrhea with electrolyte disturbances, dehydration, crampy abdominal pain, pseudomembranous colitis, toxic megacolon, or e…	RAYYAN-INCLUSION: {"Ana"=>"Excluded", "Katarina"=>"Excluded"} | RAYYAN-EXCLUSION-REASONS: wrong population	10.1542/peds.104.5.e64	Respiratory Tract Infections;Anti-Bacterial Agents;Only Child;Diarrhea;Child
rayyan-1242011781	Prophylaxis of acute respiratory infections via improving the immune system in late preterm newborns with E. coli strain Nissle 1917: A controlled pilot trial	2018			Pilot and Feasibility Studies		4	1		Aryayev, M. L. and Senkivska, L. I. and Bredeleva, N. K. and Talashova, I. V.	https://www.scopus.com/inward/record.uri?eid=2-s2.0-85046794161&doi=10.1186%2fs40814-018-0271-y&partnerID=40&md5=5fad29aa83cbef8675f3ecbadae7eecf				Background: Acute respiratory infections (ARIs), caused by the high level of immaturity of the immune system, are a major cause of morbidity in preterm newborns. The probiotic Escherichia coli strain Nissle 1917 (EcN) is well known for its immuno-modulatory properties and may therefore enhance the immune competence. Thus, EcN administration may provide a promising possibility to decrease the risk…	Export Date: 19 March 2024; Cited By: 6 | RAYYAN-INCLUSION: {"Ana"=>"Excluded", "Katarina"=>"Excluded"} | RAYYAN-EXCLUSION-REASONS: wrong population	10.1186/s40814-018-0271-y	Acute respiratory infection;E. coli Nissle;Immunity improvement;Late preterm newborn;Prophylaxis;probiotic agent;acute otitis media;Article;atopic dermatitis;bacterial strain;body weight loss;brain disease;clinical trial;colic;diaper dermatitis;drug efficacy;drug safety;enterocolitis;Escherichia coli;female;follow up;food regurgitation;hematological parameters;hospitalization;human;immunostimulat…
rayyan-1242011782	Additions warranted	2014			Deutsches Arzteblatt International		111	31	545	Aschendorff, A. and Maier, W.	https://www.scopus.com/inward/record.uri?eid=2-s2.0-84907454675&doi=10.3238%2farztebl.2014.0545a&partnerID=40&md5=7745d16f243b0ae38a3485916f27c776					Export Date: 19 March 2024; Cited By: 0 | RAYYAN-INCLUSION: {"Ana"=>"Excluded", "Katarina"=>"Excluded"} | RAYYAN-LABELS: note | RAYYAN-EXCLUSION-REASONS: wrong publication type	10.3238/arztebl.2014.0545a	Anti-Bacterial Agents;Anti-Inflammatory Agents;Humans;Otitis Media;Otolaryngology;Practice Guidelines as Topic;amoxicillin;antibiotic agent;clavulanic acid;Haemophilus influenzae vaccine;Pneumococcus vaccine;antiinfective agent;antiinflammatory agent;acute otitis media;antibiotic therapy;biofilm;bodily secretions;cochlea prosthesis;device removal;drug efficacy;ear secretion;Germany;Haemophilus in…
rayyan-1242011784	Oxidative Stress and Low Glutathione in Common Ear, Nose, and Throat Conditions: A Systematic Review	2016	9		ALTERNATIVE THERAPIES IN HEALTH AND MEDICINE	1078-6791	22	5	44-50	Asher, B. F. and Guilford, F. T.					Context Oxidative stress and tissue-damaging, oxygen (O-2)-related, free-radical formation is inherent in human metabolism, and the tissues of the ear, nose, and throat (ENT) have an increased exposure to injury from those substances. Because glutathione (GSH) is a major component in an antioxidant defense against oxidative damage in ENT tissues, a review of the impact of lowered GSH and oxidativ…	RAYYAN-INCLUSION: {"Ana"=>"Excluded", "Katarina"=>"Excluded"} | RAYYAN-LABELS: systematic review | RAYYAN-EXCLUSION-REASONS: wrong publication type		Oxidative Stress;Ear, Inner;Ear;Nose;Electronic Nose
rayyan-1242011785	Induction of inflammatory responses from THP-1 cells by cell-free filtrates from clinical isolates of Alloiococcus otitidis	2014	4		Innate Immun	1753-4259	20	3	283-9	Ashhurst-Smith, C. and Hall, S. T. and Burns, C. J. and Stuart, J. and Blackwell, C. C.		eng		1Hunter Area Pathology Service Microbiology, The University of Newcastle, Newcastle, New South Wales, Australia.	In our model system using the THP-1 monocytic cell line, whole heat-killed cells of Alloiococcus otitidis elicited several pro-inflammatory cytokines identified in ear effusions of children with otitis media (OM). Levels of these cytokines were equivalent to or greater than those elicited by a standard Gram-positive otopathogen, Streptococcus pneumoniae. The current study examined the hypothesis …	1753-4267 Ashhurst-Smith, Christopher Hall, Sharron T Burns, Christine J Stuart, John Blackwell, C Caroline Journal Article Research Support, Non-U.S. Gov't United States Innate Immun. 2014 Apr;20(3):283-9. doi: 10.1177/1753425913490535. Epub 2013 Jul 9. | RAYYAN-INCLUSION: {"Ana"=>"Excluded", "Katarina"=>"Excluded"} | RAYYAN-EXCLUSION-REASONS: Wrong method,+wrong method	10.1177/1753425913490535	Bacterial Proteins/chemistry;Carnobacteriaceae/*chemistry/growth & development;Cell Line;Cytokines/biosynthesis;Endopeptidase K/chemistry;Hemolysin Proteins/biosynthesis;Humans;Hydrolysis;Inflammation/immunology/*pathology;Interferon-gamma/pharmacology;Monocytes/immunology/*pathology;Muramidase/chemistry;Otitis Media/*microbiology;Alloiococcus otitidis;cytokines;otitis media
rayyan-1242011786	Identification and quantification of hepatotoxic pyrrolizidine alkaloids in the Ethiopian medicinal plant Solanecio gigas (Asteraceae)	2007	9		Pharmazie	0031-7144 (Print) 0031-7144	62	9	709-13	Asres, K. and Sporer, F. and Wink, M.		eng		Department of Pharmacognosy, School of Pharmacy, Addis Ababa University, Addis Ababa, Ethiopia.	The pyrrolizidine alkaloid content of Solanecio gigas (Vatke) C. Jeffrey (Asteraceae), an Ethiopian medicinal plant widely used for the treatment of colic, diarrhea, gout, otitis media, typhoid fever, and noted for its wound dressing and antiabortifacient activities was studied. The flower and leaf extracts contained 0.19% and 0.14% alkaloids (dry weight), respectively. GLC-MS analysis indicated …	Asres, K Sporer, F Wink, M Journal Article Research Support, Non-U.S. Gov't Germany Pharmazie. 2007 Sep;62(9):709-13. | RAYYAN-INCLUSION: {"Ana"=>"Excluded", "Katarina"=>"Excluded"} | RAYYAN-EXCLUSION-REASONS: wrong population		Asteraceae/*chemistry;Chemical and Drug Induced Liver Injury/*pathology;Chromatography, Gas;Ethiopia;Flowers/chemistry;Gas Chromatography-Mass Spectrometry;Plant Leaves/chemistry;Pyrrolizidine Alkaloids/*analysis/*toxicity;Plants, Medicinal;Asteraceae
rayyan-1242011787	Poguntano effect on cell viability in cholesteatoma keratinocyte of chronic suppurative otitis media	2020			Medicinski Glasnik		17	2	451-456	Asroel, H. A. and Lelo, A. and Munir, D. and Bashiruddin, J. and Hadi, R. S.	https://www.scopus.com/inward/record.uri?eid=2-s2.0-85087965994&doi=10.17392%2f1155-20&partnerID=40&md5=a2471f9fb168eb92f77e938d9756dab8				Aim Chronic Suppurative Otitis Media (CSOM) with or without cholesteatoma is a global major problem and it is becoming a burden especially in developing countries. Studies have found that ethanol extracts of Puguntano leaves obtained by the percolation and socletation methods have phytochemical contents that provide anti-inflammatory effect. The aim of this study was to investigate the effects of…	Export Date: 19 March 2024; Cited By: 0 | RAYYAN-INCLUSION: {"Ana"=>"Excluded", "Katarina"=>"Excluded"} | RAYYAN-EXCLUSION-REASONS: Wrong method,+wrong method	10.17392/1155-20	Inflammation;Otitis;Treatment;Cell Survival;Cholesteatoma;Chronic Disease;Humans;Keratinocytes;Otitis Media, Suppurative;alcohol;dexamethasone;histone;palifermin;phytochemical;plant extract;procalcitonin;antiinflammatory activity;Article;bacterium colony;cell culture;cell proliferation;cell viability;cell viability assay;chronic suppurative otitis media;controlled study;cytotoxicity;DNA content;D…
rayyan-1242011788	The Nontypeable <i>Haemophilus influenzae</i> Major Adhesin Hia Is a Dual-Function Lectin That Binds to Human-Specific Respiratory Tract Sialic Acid Glycan Receptors	2020	11		MBIO	2150-7511	11	6		Atack, J. M. and Day, C. J. and Poole, J. and Brockman, K. L. and Timms, J. R. L. and Winter, L. E. and Haselhorst, T. and Bakaletz, L. O. and Barenkamp, S. J. and Jennings, M. P.					NTHi is a human-adapted pathogen that colonizes the human respiratory tract. Strains of NTHi express multiple adhesins; however, there is a unique, mutually exclusive relationship between the major adhesins Hia and HMW1 and HMW2 (HMW1/2). Approximately 25% of NTHi strains express Hia, a phase-variable autotransporter protein that has a critical role in colonization of the host nasopharynx. The re…	RAYYAN-INCLUSION: {"Ana"=>"Excluded", "Katarina"=>"Excluded"} | RAYYAN-EXCLUSION-REASONS: Wrong method,+wrong method	10.1128/mBio.02714-20	Humanities;Humanism;Humans;Polysaccharides;Lectins;N-Acetylneuraminic Acid;Sialic Acids;Influenza, Human;Respiratory System
rayyan-1242011789	A biphasic epigenetic switch controls immunoevasion, virulence and niche adaptation in non-typeable Haemophilus influenzae	2015	7	28	Nat Commun	2041-1723	6		7828	Atack, J. M. and Srikhanta, Y. N. and Fox, K. L. and Jurcisek, J. A. and Brockman, K. L. and Clark, T. A. and Boitano, M. and Power, P. M. and Jen, F. E. and McEwan, A. G. and Grimmond, S. M. and Smith, A. L. and Barenkamp, S. J. and Korlach, J. and Bakaletz, L. O. and Jennings, M. P.		eng		Institute for Glycomics, Griffith University, Gold Coast, Queensland 4222, Australia. School of Chemistry and Molecular Biosciences, The University of Queensland, St Lucia, Brisbane, Queensland 4072, Australia. Center for Microbial Pathogenesis, The Research Institute at Nationwide Children's Hospital and The Ohio State University College of Medicine, Columbus, Ohio 43205, USA. Pacific Bioscience…	Non-typeable Haemophilus influenzae contains an N(6)-adenine DNA-methyltransferase (ModA) that is subject to phase-variable expression (random ON/OFF switching). Five modA alleles, modA2, modA4, modA5, modA9 and modA10, account for over two-thirds of clinical otitis media isolates surveyed. Here, we use single molecule, real-time (SMRT) methylome analysis to identify the DNA-recognition motifs fo…	2041-1723 Atack, John M Srikhanta, Yogitha N Fox, Kate L Jurcisek, Joseph A Brockman, Kenneth L Clark, Tyson A Boitano, Matthew Power, Peter M Jen, Freda E-C McEwan, Alastair G Grimmond, Sean M Smith, Arnold L Barenkamp, Stephen J Korlach, Jonas Bakaletz, Lauren O Jennings, Michael P Orcid: 0000000210274684 R01 AI081887/AI/NIAID NIH HHS/United States R01 DC003915/DC/NIDCD NIH HHS/United States R0…	10.1038/ncomms8828	Adaptation, Physiological/*genetics;Alleles;Animals;Base Sequence;Biofilms;Chinchilla;DNA Methylation/*genetics;DNA, Bacterial/*genetics;Disease Models, Animal;Ear, Middle;*Epigenesis, Genetic;Haemophilus influenzae/*genetics/immunology/pathogenicity;Immune Evasion/*genetics;Molecular Sequence Data;Otitis Media/microbiology;Site-Specific DNA-Methyltransferase (Adenine-Specific)/*genetics;Virulenc…
rayyan-1242011790	Recurrent otitis media associated with a mutation in the formyl peptide chemotactic receptor on phagocytes	2001	2		JOURNAL OF ALLERGY AND CLINICAL IMMUNOLOGY	0091-6749	107	2	S305-S305	Atkinson, T. P. and Dai, Y. L. and Li, Y. and Howard, T. H.						RAYYAN-INCLUSION: {"Ana"=>"Excluded", "Katarina"=>"Excluded"} | RAYYAN-LABELS: abstract | RAYYAN-EXCLUSION-REASONS: Wrong method,wrong publication type		Mutation;Otitis;Recurrence;Phagocytes;C-Peptide
rayyan-1242011791	Oropharyngeal Carriage of <i>hpl</i>-Containing <i>Haemophilus haemolyticus</i> Predicts Lower Prevalence and Density of NTHi Colonisation in Healthy Adults	2021	5		PATHOGENS	2076-0817	10	5		Atto, B. and Kunde, D. and Gell, D. A. and Tristram, S.					Nontypeable Haemophilus influenzae (NTHi) is a major respiratory pathogen that initiates infection by colonising the upper airways. Strategies that interfere with this interaction may therefore have a clinically significant impact on the ability of NTHi to cause disease. We have previously shown that strains of the commensal bacterium Haemophilus haemolyticus (Hh) that produce a novel haem-bindin…	RAYYAN-INCLUSION: {"Ana"=>"Excluded", "Katarina"=>"Excluded"} | RAYYAN-EXCLUSION-REASONS: +wrong method,wrong population	10.3390/pathogens10050577	Prevalence
rayyan-1242011792	In vitro anti-NTHi activity of haemophilin-producing strains of Haemophilus haemolyticus	2020			Pathogens		9	4		Atto, B. and Latham, R. and Kunde, D. and Gell, D. A. and Tristram, S.	https://www.scopus.com/inward/record.uri?eid=2-s2.0-85082839053&doi=10.3390%2fpathogens9040243&partnerID=40&md5=aa534ed02533234e19683cee0a956c05				Nontypeable Haemophilus influenzae (NTHi) is a leading causative organism of opportunistic respiratory tract infections. However, there are currently no effective vaccination strategies, and existing treatments are compromised by antibiotic resistance. We previously characterized Haemophilus haemolyticus (Hh) strains capable of producing haemophilin (HPL), a heme-binding protein that restricts NT…	Export Date: 19 March 2024; Cited By: 6 | RAYYAN-INCLUSION: {"Ana"=>"Excluded", "Katarina"=>"Excluded"} | RAYYAN-EXCLUSION-REASONS: +wrong method	10.3390/pathogens9040243	Chronic obstructive pulmonary disease;Haemophilus haemolyticus;Haemophilus influenzae;Heme;Heme-binding protein;Otitis media;Respiratory infection;Respiratory probiotic;heme binding protein;hemophilin;unclassified drug;antibacterial activity;Article;bacterial strain;binding competition;controlled study;correlation analysis;feasibility study;fitness;gene expression;gene expression level;growth rat…
rayyan-1242011793	The National Institute for Health and Clinical Excellence, and otolaryngology: Review of the evidence	2014			Journal of Laryngology and Otology		128	1	2024-02-12	Aval, S. and Pabla, L. and Flood, L. M.	https://www.scopus.com/inward/record.uri?eid=2-s2.0-84896483974&doi=10.1017%2fS0022215113003204&partnerID=40&md5=43a30a3de4243e3634ce72bc85920e8b				Background: The adoption of evidence-based practice is fundamental to good medical care; it ensures that intervention is clinically effective and safe. In a world of limited healthcare resources, consideration of cost-effectiveness must, unfortunately, restrict clinicians' choice. The National Institute for Health and Clinical Excellence has, for over 10 years, developed guidance to achieve a nat…	Export Date: 19 March 2024; Cited By: 7 | RAYYAN-INCLUSION: {"Ana"=>"Excluded", "Katarina"=>"Excluded"} | RAYYAN-LABELS: review | RAYYAN-EXCLUSION-REASONS: wrong publication type	10.1017/S0022215113003204	Academies And Institutes;Decision Making Organizational;Evidence-Based Practice;National Health Programs;National Institute For Health And Clinical Excellence;NICE;Otolaryngology;Quality Of Health Care;Technology Assessment Biomedical;Adenoma;Catheter Ablation;Dacryocystorhinostomy;Evidence-Based Medicine;Great Britain;Head and Neck Neoplasms;Humans;Hypertrophy;Mouth Abnormalities;Otitis Media wi…
rayyan-1242011794	<i>In-vivo</i> monitoring of infectious diseases in living animals using bioluminescence imaging	2018			VIRULENCE	2150-5594 2150-5608	9	1	28-63	Avci, P. and Karimi, M. and Sadasivam, M. and Antunes-Melo, W. C. and Carrasco, E. and Hamblin, M. R.					Traditional methods of localizing and quantifying the presence of pathogenic microorganisms in living experimental animal models of infections have mostly relied on sacrificing the animals, dissociating the tissue and counting the number of colony forming units. However, the discovery of several varieties of the light producing enzyme, luciferase, and the genetic engineering of bacteria, fungi, p…	RAYYAN-INCLUSION: {"Ana"=>"Excluded", "Katarina"=>"Excluded"} | RAYYAN-LABELS: review | RAYYAN-EXCLUSION-REASONS: wrong population,wrong publication type	10.1080/21505594.2017.1371897	Animals;Animal Shells;Communicable Diseases
rayyan-1242011795	Fexofenadine hydrochloride in the treatment of allergic disease: A review	2008			Journal of Asthma and Allergy			1	19-29	Axelrod, D. and Bielory, L.	https://www.scopus.com/inward/record.uri?eid=2-s2.0-77953422183&partnerID=40&md5=b44e19bfb5b74e2355b6afe1716fc9be				Fexofenadine is a selective, non-sedating H1 receptor antagonist, marketed in the United States since 2000. The FDA approved an oral suspension in 2006, for the treatment of seasonal allergic rhinitis and chronic idiopathic urticaria in children. The tablet, capsule, and oral suspension are bioequivalent. Although fexofenadine does not use P450 CYP 3A4 it does interact with a number of drugs at P…	Export Date: 19 March 2024; Cited By: 21 | RAYYAN-INCLUSION: {"Ana"=>"Excluded", "Katarina"=>"Excluded"} | RAYYAN-LABELS: review | RAYYAN-EXCLUSION-REASONS: wrong publication type		Allergy;Fexofenadine;Formulations;Oral suspension;Pharmacology;CXCL11 chemokine;cyclooxygenase 2;cytochrome P450 3A4;endothelial leukocyte adhesion molecule 1;erythromycin;gelatinase A;gelatinase B;glycoprotein P;Hypericum perforatum extract;indometacin;inducible nitric oxide synthase;intercellular adhesion molecule 1;itraconazole;ketoconazole;lopinavir plus ritonavir;omeprazole;placebo;probeneci…
rayyan-1242011796	The role of intracochlear drug delivery devices in the management of inner ear disease	2015			Expert Opinion on Drug Delivery		12	3	465-479	Ayoob, A. M. and Borenstein, J. T.	https://www.scopus.com/inward/record.uri?eid=2-s2.0-84923334994&doi=10.1517%2f17425247.2015.974548&partnerID=40&md5=c8cc685433134e41f5566ec1d6d24e27				Introduction: Diseases of the inner ear include those of the auditory and vestibular systems, and frequently result in disabling hearing loss or vertigo. Despite a rapidly expanding pipeline of potential cochlear therapeutics, the inner ear remains a challenging organ for targeted drug delivery, and new technologies are required to deliver these therapies in a safe and efficacious manner. In addi…	Export Date: 19 March 2024; Cited By: 31 | RAYYAN-INCLUSION: {"Ana"=>"Excluded", "Katarina"=>"Excluded"} | RAYYAN-EXCLUSION-REASONS: +wrong method,wrong population	10.1517/17425247.2015.974548	Drug delivery;Hair cells;Implantable devices;Inner ear;Intracochlear;Local delivery;Microelectronics;Microfluidics;Regeneration;Sensory cells;Biological Transport;Chemistry, Pharmaceutical;Cochlear Implants;Drug Delivery Systems;Drug Implants;Ear, Inner;Gels;Hearing Disorders;Humans;Labyrinth Diseases;Nanoparticles;Technology, Pharmaceutical;agents acting on the auditory and vestibular systems;po…
rayyan-1242011797	Bacterial Cellulose Electrospun Fiber Mesh Coated with Chitin Nanofibrils for Eardrum Repair	2024	1	25	TISSUE ENGINEERING PART A	1937-3341 1937-335X				Azimi, B. and Rasti, A. and Fusco, A. and Macchi, T. and Ricci, C. and Hosseinifard, M. A. and Guazzelli, L. and Donnarumma, G. and Bagherzadeh, R. and Latifi, M. and Roy, I. and Danti, S. and Lazzeri, A.					In this study, we develop a bio-based and bioactive nanofibrous patch based on bacterial cellulose (BC) and chitin nanofibrils (CNs) using an ionic liquid as a solvent for BC, aimed at tympanic membrane (TM) repair. Electrospun BC nanofiber meshes were produced via electrospinning, and surface-modified with CNs using electrospray. The rheology of the BC/ionic liquid system was investigated. The o…	RAYYAN-INCLUSION: {"Ana"=>"Excluded", "Katarina"=>"Excluded"} | RAYYAN-EXCLUSION-REASONS: wrong population	10.1089/ten.tea.2023.0242	Tympanic Membrane;Cellulose
rayyan-1242011798	Rheumatologic complications in a cohort of 227 patients with common variable immunodeficiency	2018			Scandinavian Journal of Immunology		87	5		Azizi, G. and Kiaee, F. and Hedayat, E. and Yazdani, R. and Dolatshahi, E. and Alinia, T. and Sharifi, L. and Mohammadi, H. and Kavosi, H. and Jadidi-Niaragh, F. and Ziaee, V. and Abolhassani, H. and Aghamohammadi, A.	https://www.scopus.com/inward/record.uri?eid=2-s2.0-85045651157&doi=10.1111%2fsji.12663&partnerID=40&md5=0f6c8ac77b84584426c949c5a68b26b2				Common variable immunodeficiency (CVID) is the most prevalent symptomatic type of human primary immunodeficiency diseases (PID). Clinically, CVID is characterized by increased susceptibility to infections and a wide variety of autoimmune and rheumatologic disorders. All patients with CVID registered in Iranian PID Registry (IPIDR) were enrolled in this retrospective cohort study. We investigated …	Export Date: 19 March 2024; Cited By: 22 | RAYYAN-INCLUSION: {"Ana"=>"Excluded", "Katarina"=>"Excluded"} | RAYYAN-EXCLUSION-REASONS: wrong population	10.1111/sji.12663	autoimmunity;common variable immunodeficiency;rheumatologic disorders;Adolescent;Adult;Antibodies;Arthritis;Arthritis, Juvenile;Arthritis, Rheumatoid;Female;Humans;Iran;Lymphocyte Count;Male;Retrospective Studies;Spondylitis, Ankylosing;Young Adult;cyclic citrullinated peptide antibody;double stranded DNA antibody;La antibody;neutrophil cytoplasmic antibody;rheumatoid factor;Ro antibody;antibody;…
rayyan-1242011799	Therapeutic efficacy of azithromycin and acetylcysteine in chronic otitis media with effusion	2017	3		Eur Arch Otorhinolaryngol	0937-4477	274	3	1351-1356	BabiÄ‡, I. and Baudoin, T. and TrotiÄ‡, R. and BedekoviÄ‡, V.		eng		Department of Head and Neck Surgery, Children's Hospital Zagreb, 10000, Zagreb, Croatia. irena.babic4@gmail.com. Department of Otorhinolaryngology and Head and Neck Surgery, Clinical Hospital Centre Sestre Milosrdnice Zagreb, University School of Medicine, Vinogradska Cesta 29, Zagreb, Croatia.	Otitis media with effusion (OME) is a common disease in childhood. There is no consensus on the optimal therapeutic option for OME. Considering the known efficacy of acetylcysteine (AC) and azithromycin (AZ) in the treatment of middle ear mucosa, the aim of the study was to assess their efficacy in the management of chronic OME. The study included 90 children with OME, both ears. They are divided…	1434-4726 BabiÄ‡, Irena Orcid: 0000-0002-6785-417x Baudoin, Tomislav TrotiÄ‡, Robert BedekoviÄ‡, Vladimir Journal Article Randomized Controlled Trial Germany Eur Arch Otorhinolaryngol. 2017 Mar;274(3):1351-1356. doi: 10.1007/s00405-016-4389-3. Epub 2016 Nov 21. | RAYYAN-INCLUSION: {"Ana"=>"Excluded", "Katarina"=>"Excluded"} | RAYYAN-EXCLUSION-REASONS: Wrong method,+wrong method	10.1007/s00405-016-4389-3	Acetylcysteine/*therapeutic use;Acoustic Impedance Tests;Anti-Bacterial Agents/therapeutic use;Azithromycin/*therapeutic use;Child;Child, Preschool;Drug Therapy, Combination;Expectorants/therapeutic use;Female;Humans;Male;Otitis Media with Effusion/*drug therapy;Prospective Studies;Antibiotic therapy;Bronchosecretolytic;Otitis media with effusion;Tympanometry;Acetylcysteine;Azithromycin;Otitis Me…
rayyan-1242011800	The Insulin-Like Growth Factors and Growth Disorders of Childhood	2012			Endocrinology and Metabolism Clinics of North America		41	2	265-282	Backeljauw, P. F. and Chernausek, S. D.	https://www.scopus.com/inward/record.uri?eid=2-s2.0-84861977609&doi=10.1016%2fj.ecl.2012.04.010&partnerID=40&md5=ad336d960abaa67e34e76e616c26e06b				Specific lesions of the growth hormone (GH)/insulin-like growth factor (IGF) axis have been identified in humans, each of which has distinctive auxologic and biochemical features. Measures of circulating IGF-I are useful in diagnosing growth disorders in childhood and in evaluating response to GH therapy. Recombinant human IGF-I is an effective treatment of severe primary IGF deficiency, which is…	Export Date: 19 March 2024; Cited By: 16 | RAYYAN-INCLUSION: {"Ana"=>"Excluded", "Katarina"=>"Excluded"} | RAYYAN-LABELS: review | RAYYAN-EXCLUSION-REASONS: wrong population,wrong publication type	10.1016/j.ecl.2012.04.010	GH receptor deficiency;Growth hormone;Insulin-like growth factor;Recombinant human insulin-like growth factor treatment;Short stature;Child;Female;Growth Disorders;Humans;Insulin-Like Growth Factor Binding Proteins;Intercellular Signaling Peptides and Proteins;Laron Syndrome;Male;Recombinant Proteins;Somatomedins;Treatment Outcome;glucose;growth hormone receptor;Janus kinase 2;mecasermin rinfabat…
rayyan-1242011801	The role of glucocorticoids in endotoxin-mediated otitis media with effusion	1997	1		ARCHIVES OF OTOLARYNGOLOGY-HEAD & NECK SURGERY	0886-4470	123	1	41-46	Baggett, H. C. and Prazma, J. and Rose, A. S. and Lane, A. P. and Pillsbury, H. C.					Objective: To understand the actions of glucocorticoids on the development and progression of endotoxin-mediated otitis media with effusion. Methods and Design: The middle ears of 20 Sprague-Dawley rats were exposed to 35 mu L of either 300-mOsm Krebs-Ringer solution (control; n=5) or lipopolysaccharide, 1 mg/mL, dissolved in Krebs-Ringer solution (n=15). Among the group that received lipopolysac…	RAYYAN-INCLUSION: {"Ana"=>"Excluded", "Katarina"=>"Excluded"} | RAYYAN-EXCLUSION-REASONS: wrong population		Glucocorticoids;Otitis Media with Effusion;Otitis;Otitis Media
rayyan-1242011802	Staphylococcus Aureus and Pseudomonas Aeruginosa Biofilms in Ear-Set Associated Infections	2023	10		JOURNAL OF PIONEERING MEDICAL SCIENCES	2309-7981	12	2	19-24	Bahjat, M. Y. and Tawfeeq, A. A. and Faiq, T. N.					Background and objectives: Ear infections are a serious public health issue in developing countries. Gram-positive and gram-negative Bacteria are both capable of developing biofilms on medical equipment and earphones; however, Staphylococcus aureus, Staphylococcus epidermidis, E. coli, Klebsiella pneumoniae, Proteus mirabilis, Pseudomonas aeruginosa, and Enterococcus faecalis are the most prevale…	RAYYAN-INCLUSION: {"Ana"=>"Excluded", "Katarina"=>"Excluded"} | RAYYAN-EXCLUSION-REASONS: Wrong method,+wrong method		Pseudomonas aeruginosa;Ear, Inner;Staphylococcus;Ear
rayyan-1242011803	Molecular characterization of the pilS2 gene and its association with the frequency of pseudomonas aeruginosa plasmid pKLC102 and PAPI-1 pathogenicity island	2019			Infection and Drug Resistance		12		221-227	Bahramian, A. and Khoshnood, S. and Shariati, A. and Doustdar, F. and Chirani, A. S. and Heidary, M.	https://www.scopus.com/inward/record.uri?eid=2-s2.0-85062658987&doi=10.2147%2fIDR.S188527&partnerID=40&md5=ca3de02eff3dc7ed3ea64eaa3543f095				Introduction: Pseudomonas aeruginosa is the most common opportunistic pathogen associated with a broad range of infections, including cystic fibrosis, ocular, otitis media, and burn infections. The aim of this study was to show the frequency of the pilS2 gene, and its association with P. aeruginosa plasmid pKLC102 and PAPI-1 pathogenicity island among P. aeruginosa strains. Methods: The samples w…	Export Date: 19 March 2024; Cited By: 20 | RAYYAN-INCLUSION: {"Ana"=>"Excluded", "Katarina"=>"Excluded"} | RAYYAN-EXCLUSION-REASONS: Wrong method,+wrong method	10.2147/IDR.S188527	Cystic fibrosis;PAPI-1;PilS2;PKLC102;Pseudomonas aeruginosa;antibiotic resistance;Article;bacterial gene;bacterial strain;bacterium detection;bacterium isolate;biofilm;burn infection;cross-sectional study;DNA extraction;eye infection;gene frequency;gene identification;genetic analysis;genetic association;human;Iran;nonhuman;otitis media;PAPI 1 gene;pathogenesis;pathogenicity island;pilS2 gene;pla…
rayyan-1242011804	Immunization with a biofilm-disrupting nontypeable Haemophilus influenzae vaccine antigen did not alter the gut microbiome in chinchillas, unlike oral delivery of a broad- spectrum antibiotic commonly used for otitis media	2020			mSphere		5	2		Bailey, M. T. and Lauber, C. L. and Novotny, L. A. and Goodman, S. D. and Bakaletza, L. O.	https://www.scopus.com/inward/record.uri?eid=2-s2.0-85083478119&doi=10.1128%2fMSPHERE.00296-20&partnerID=40&md5=3e29986f3a72abb366d6f02fd4fdeb49				The use of broad-spectrum antibiotics to treat diseases, such as the highly prevalent pediatric disease otitis media (OM), contributes significantly to the worldwide emergence of multiple-antibiotic-resistant microbes, and gut dysbiosis with diarrhea is a common adverse sequela. Moreover, for many diseases, like OM, biofilms contribute significantly to chronicity and recurrence, yet biofilm-resid…	Export Date: 19 March 2024; Cited By: 7 | RAYYAN-INCLUSION: {"Ana"=>"Excluded", "Katarina"=>"Excluded"} | RAYYAN-EXCLUSION-REASONS: Wrong method,+wrong method	10.1128/MSPHERE.00296-20	DmLT;DNABII;Microbiome;Otitis media;Tip-chimer peptide;Administration, Oral;Amoxicillin-Potassium Clavulanate Combination;Animals;Anti-Bacterial Agents;Antibodies, Bacterial;Antigens, Bacterial;Biofilms;Chinchilla;Cohort Studies;Ear, Middle;Female;Gastrointestinal Microbiome;Haemophilus Infections;Haemophilus influenzae;Haemophilus Vaccines;Immunization;Male;Haemophilus influenzae vaccine;amoxici…
rayyan-1242011805	Efficacy and safety of the traditional herbal medication Chai-Ling-Tang (in China), Siryung-tang (in Republic of Korea) or Sairei-To (in Japan)	2024	1	30	JOURNAL OF ETHNOPHARMACOLOGY	0378-8741 1872-7573	319			Bailly, C.					Ethnopharmacological relevance: The herbal medicine designated Chai-Ling-Tang in China, Siryung-tang in South Korea, and Sairei-To (or Tsumura Saireito extract granules, TJ-114) in Japan is a complex polyherbal formulations with 12 plant components. It is used historically to treat Shaoyang syndrome, recorded in an ancient Chinese medical text "Treatise on Cold Damage Disorder" (Shanghan Lun). Ch…	RAYYAN-INCLUSION: {"Ana"=>"Excluded", "Katarina"=>"Excluded"} | RAYYAN-LABELS: review | RAYYAN-EXCLUSION-REASONS: wrong publication type	10.1016/j.jep.2023.117127	Japan;China;Korea
rayyan-1242011806	Moraxella catarrhalis Promotes Stable Polymicrobial Biofilms With the Major Otopathogens	2019			Front Microbiol	1664-302X (Print) 1664-302x	10		3006	Bair, K. L. and Campagnari, A. A.		eng		Department of Microbiology and Immunology, Jacobs School of Medicine and Biomedical Sciences, University at Buffalo, State University of New York, Buffalo, NY, United States. The Witebsky Center for Microbial Pathogenesis and Immunology, University at Buffalo, State University of New York, Buffalo, NY, United States.	Otitis media (OM) is a prevalent pediatric infection characterized by painful inflammation of the middle ear. The Gram-negative diplococcus Moraxella catarrhalis is a commensal of the nasopharynx and one of three leading causative agents of OM. The most recent work on this multifaceted disease indicates that biofilms and polymicrobial infections play a pivotal role in recurrent and chronic OM, wh…	1664-302x Bair, Kirsten L Campagnari, Anthony A R01 DC013554/DC/NIDCD NIH HHS/United States R01 DC014576/DC/NIDCD NIH HHS/United States Journal Article Switzerland Front Microbiol. 2020 Jan 15;10:3006. doi: 10.3389/fmicb.2019.03006. eCollection 2019. | RAYYAN-INCLUSION: {"Ana"=>"Excluded", "Katarina"=>"Excluded"} | RAYYAN-LABELS: review | RAYYAN-EXCLUSION-REASONS: Wrong method	10.3389/fmicb.2019.03006	Moraxella catarrhalis;Streptococcus pneumoniae;biofilm;non-typeable Haemophilus influenzae;otitis media;polymicrobial
rayyan-1242011807	<i>In vitro</i>Photodynamic Therapy of Polymicrobial Biofilms Commonly Associated With Otitis Media	2020	8	31	FRONTIERS IN MICROBIOLOGY	1664-302X	11			Bair, K. L. and Shafirstein, G. and Campagnari, A. A.					Otitis media (OM) is a prevalent pediatric infection characterized by painful inflammation of the middle ear. There are more than 700 million cases of OM diagnosed globally each year, with 50% of affected children under 5 years of age. Further, OM is the most common reason for children to receive antibiotic treatment in developed countries. The most recent work on this dynamic disease indicates t…	RAYYAN-INCLUSION: {"Ana"=>"Excluded", "Katarina"=>"Excluded"}	10.3389/fmicb.2020.558482	Photochemotherapy;Otitis;Otitis Media
rayyan-1242011808	Peptide and recombinant antigens for protection against bacterial middle ear infection	2001			Vaccine		19		2323-2328	Bakaletz, L. O.	https://www.scopus.com/inward/record.uri?eid=2-s2.0-0035925683&doi=10.1016%2fS0264-410X%2800%2900522-3&partnerID=40&md5=6385b3f8ac74f85b9b7bf2e7111bc939				Passive immunization of chinchillas with serum specific for either LB1 or for LPD-LB1 (f)2,1,3 prior to challenge with heterologous NTHI isolates (relative to diversity in region three of P5-fimbrin), significantly inhibited the signs and incidence of otitis media (Pâ‰¤0.01) induced by any of the challenge isolates. The ability of these antisera to induce total eradication of NTHI from the nasoph…	Export Date: 19 March 2024; Cited By: 14 | RAYYAN-INCLUSION: {"Ana"=>"Excluded", "Katarina"=>"Excluded"} | RAYYAN-LABELS: Chinchillas | RAYYAN-EXCLUSION-REASONS: Wrong method,wrong population	10.1016/S0264-410X(00)00522-3	Adhesin;Chinchilla;Nontypeable Haemophilus influenzae;Animals;Antibodies, Bacterial;Antigens, Bacterial;Haemophilus Infections;Haemophilus influenzae;Haemophilus Vaccines;Humans;Immunization, Passive;Nasopharynx;Otitis Media;Peptides;Recombinant Proteins;antiserum;bacterial antigen;haemophilus influenzae antiserum;Haemophilus vaccine;hybrid protein;lb1 antigen;lipoprotein d lb1 (f) fusion protein…
rayyan-1242011809	Developing animal models for polymicrobial diseases	2004	7		Nat Rev Microbiol	1740-1526 (Print) 1740-1526	2	7	552-68	Bakaletz, L. O.		eng		Center for Microbial Pathogenesis, Columbus Children's Research Institute, Department of Pediatrics, The Ohio State University College of Medicine & Public Health, 700 Children's Drive, Columbus, Ohio 43205-2696, USA. BakaletL@pediatrics.ohio-state.edu	Polymicrobial diseases involve two or more microorganisms that act synergistically, or in succession, to mediate complex disease processes. Although polymicrobial diseases in animals and humans can be caused by similar organisms, these diseases are often also caused by organisms from different kingdoms, genera, species, strains, substrains and even by phenotypic variants of a single species. Anim…	1740-1534 Bakaletz, Lauren O Journal Article Review England Nat Rev Microbiol. 2004 Jul;2(7):552-68. doi: 10.1038/nrmicro928. | RAYYAN-INCLUSION: {"Ana"=>"Excluded", "Katarina"=>"Excluded"} | RAYYAN-LABELS: review | RAYYAN-EXCLUSION-REASONS: wrong population,wrong publication type	10.1038/nrmicro928	Animals;Bacterial Infections/*complications;Cattle;*Disease Models, Animal;Humans;Mice;Parasitic Diseases/*complications;Rats;Virus Diseases/*complications;Animal Shells
rayyan-1242011810	Peptide Vaccine for Otitis Media	2006			Handbook of Biologically Active Peptides				527-534	Bakaletz, L. O.	https://www.scopus.com/inward/record.uri?eid=2-s2.0-84882897154&doi=10.1016%2fB978-012369442-3%2f50078-7&partnerID=40&md5=bfc65e6ecfef2cd34673d6f56fce5f60				Otitis media (OM), both acute and chronic, are highly prevalent pediatric diseases. Nontypeable Haemophilus influenzae (NTHI) is an important causative agent of bacterial OM. Several conserved and semi-conserved NTHI surface proteins can be used for vaccine development. Clinical observations suggest that 100% of the clinical NTHI isolates tested that were recovered from children with chronic OM e…	Export Date: 19 March 2024; Cited By: 0 | RAYYAN-INCLUSION: {"Ana"=>"Excluded", "Katarina"=>"Excluded"} | RAYYAN-LABELS: book | RAYYAN-EXCLUSION-REASONS: wrong publication type	10.1016/B978-012369442-3/50078-7	Vaccination;C-Peptide;Vaccines, Subunit;Otitis;Peptide T;Peptide-N4-(N-acetyl-beta-glucosaminyl) Asparagine Amidase;Peptide PHI;Peptides
rayyan-1242011811	The role of bacterial biofilms in chronic and recurrent otitis media	2007	3		INTERNATIONAL JOURNAL OF ANTIMICROBIAL AGENTS	0924-8579	29		S45-S45	Bakaletz, L. O.						RAYYAN-INCLUSION: {"Ana"=>"Excluded", "Katarina"=>"Excluded"} | RAYYAN-LABELS: conference paper | RAYYAN-EXCLUSION-REASONS: wrong publication type	10.1016/S0924-8579(07)70144-9	Recurrence;Otitis;Otitis Media
rayyan-1242011812	Bacterial biofilms in otitis media - Evidence and relevance	2007	10		PEDIATRIC INFECTIOUS DISEASE JOURNAL	0891-3668	26	10	S17-S19	Bakaletz, L. O.					A biofilm is a highly organized, multicellular network of bacteria encased in a matrix and found in close association with a surface. Substantial effort in understanding the biologic and biochemical nature of biofilms has resulted in evidence supporting their importance in otitis media (OM), both from the perspective how pathogens develop viable communities in the middle ear as well as how this s…	RAYYAN-INCLUSION: {"Ana"=>"Excluded", "Katarina"=>"Excluded"} | RAYYAN-LABELS: review | RAYYAN-EXCLUSION-REASONS: wrong publication type	10.1097/INF.0b013e318154b273	Otitis Media;Otitis
rayyan-1242011813	Demonstration of type IV pilus expression and a twitching phenotype by <i>Haemophilus influenzae</i>	2005	3		INFECTION AND IMMUNITY	0019-9567 1098-5522	73	3	1635-1643	Bakaletz, L. O. and Baker, B. D. and Jurcisek, J. A. and Harrison, A. and Novotny, L. A. and Bookwalter, J. E. and Mungur, R. and Munson, R. S.					Haemophilus influenzae is considered a nonmotile organism that expresses neither flagella nor type IV pili, although H. influenzae strain Rd possesses a cryptic pilus locus. We demonstrate here that the homologous gene cluster pilABCD in an otitis media isolate of nontypeable H. influenzae strain 86-028NP encodes a surface appendage that is highly similar, structurally and functionally, to the we…	RAYYAN-INCLUSION: {"Ana"=>"Excluded", "Katarina"=>"Excluded"} | RAYYAN-LABELS: biofilm | RAYYAN-EXCLUSION-REASONS: Wrong method,+wrong method	10.1128/IAI.73.3.1635-1643.2005	Influenza, Human;Phenotype
rayyan-1242011814	Protection against development of otitis media induced by nontypeable Haemophilus influenzae by both active and passive immunization in a chinchilla model of virus-bacterium superinfection	1999			Infection and Immunity		67	6	2746-2762	Bakaletz, L. O. and Kennedy, B. J. and Novotny, L. A. and Duquesne, G. and Cohen, J. and Lobet, Y.	https://www.scopus.com/inward/record.uri?eid=2-s2.0-0033021078&doi=10.1128%2fiai.67.6.2746-2762.1999&partnerID=40&md5=86e41e493b09dc6e7342e4da22ddd76f				Three separate studies, two involving active-immunization regimens and one involving a passive-transfer protocol, were conducted to initially screen and ultimately more fully assess several nontypeable Haemophilus influenzae outer membrane proteins or their derivatives for their relative protective efficacy in chinchilla models of otitis media. Initial screening of these antigens (P5-fimbrin, lip…	Export Date: 19 March 2024; Cited By: 100 | RAYYAN-INCLUSION: {"Ana"=>"Excluded", "Katarina"=>"Excluded"} | RAYYAN-LABELS: Chinchillas | RAYYAN-EXCLUSION-REASONS: wrong population	10.1128/iai.67.6.2746-2762.1999	aluminum potassium sulfate;antigen;chimeric protein;fibrin;Freund adjuvant;lipoprotein;membrane protein;phosphoryl lipid A;active immunization;animal experiment;animal model;antibody titer;article;bacterial colonization;chinchilla;disease severity;Haemophilus influenzae;immunoblotting;intranasal drug administration;nonhuman;otitis media;passive immunization;polymerase chain reaction;priority jour…
rayyan-1242011815	Microbiota, biofilm, and chronic rhinosinusitis: A transitory general idea of writings	2018			Journal of Datta Meghe Institute of Medical Sciences University		13	1	71-74	Bakar, M. B. A. and Haque, M.	https://www.scopus.com/inward/record.uri?eid=2-s2.0-85053157080&doi=10.4103%2fjdmimsu.jdmimsu_2_18&partnerID=40&md5=eaffdc7f8755d069dbc8cf09f78e9a31				Chronic rhinosinusitis is one of the highly prevalent multifactorial inflammatory disorder of the paranasal sinuses and a public health problem in the developed and developing countries, which reduces the patient's quality of life. The membranes of the nasal and paranasal sinuses' mucosa are the motherland of numerous type of microorganisms such as fungi, bacteria, and viruses causing diseases or…	Export Date: 19 March 2024; Cited By: 0 | RAYYAN-INCLUSION: {"Ana"=>"Excluded", "Katarina"=>"Excluded"} | RAYYAN-LABELS: review | RAYYAN-EXCLUSION-REASONS: wrong publication type	10.4103/jdmimsu.jdmimsu_2_18	Biofilm;Chronic rhinosinusitis;Microbiota
rayyan-1242011816	Otitis media and biofilm: An overview	2018			International Journal of Nutrition, Pharmacology, Neurological Diseases		8	3	70-78	Bakar, M. B. A. and McKimm, J. and Haque, M.	https://www.scopus.com/inward/record.uri?eid=2-s2.0-85048868759&partnerID=40&md5=3268b02aa832fdde60aee5edd3567601				Otitis media (OM) is a group of complex infective and inflammatory conditions affecting the middle ear, with a variety of subtypes differing in presentation and associated complications. It is the highest cause of pediatric health-care visits and antibiotic prescriptions internationally. It has been stated that approximately 75% of children under age three suffer from middle-ear infections. OM co…	Export Date: 19 March 2024; Cited By: 5 | RAYYAN-INCLUSION: {"Ana"=>"Excluded", "Katarina"=>"Excluded"} | RAYYAN-LABELS: review | RAYYAN-EXCLUSION-REASONS: wrong publication type		Biofilm;Otitis media;Treatment strategies;chronic suppurative otitis media;heredity;human;middle ear disease;nonhuman;Review;Otitis;Otitis Media
rayyan-1242011817	Development and Study of Bacteriophage-containing Dosage Form for the Treatment of the Outer Ear Infections	2022			Drug Development and Registration		11	2	74-78	Bakhrushina, E. O. and Anurova, M. N. and Bochkareva, S. S. and Vorobev, A. M. and Shcherbina, Y. O. and Pasivkina, M. A. and Krekhtunova, L. O. and Demina, N. B. and Aleshkin, A. V.	https://www.scopus.com/inward/record.uri?eid=2-s2.0-85131753829&doi=10.33380%2f2305-2066-2022-11-2-74-78&partnerID=40&md5=4301308361a175ef90dba9063edab3c5				Introduction. Infectious otitis externa and middle ear can cause hearing loss, which significantly reduces the quality of life of patients. The main causative agents of acute bacterial otitis media are Pseudomonas aeruginosa and Staphylococcus aureus. This article is devoted to the development and study of a novel dosage form for treatment of infectious diseases of the external ear containing bac…	Export Date: 19 March 2024; Cited By: 1 | RAYYAN-INCLUSION: {"Ana"=>"Excluded", "Katarina"=>"Excluded"} | RAYYAN-EXCLUSION-REASONS: Wrong method,wrong population	10.33380/2305-2066-2022-11-2-74-78	bacteriophages;ear drops;local irritation;otitis externa;Pseudomonas aeruginosa;rabbits;systemic effect;Dosage Forms;Ear, External;Ear, Inner
rayyan-1242011818	In reference to 'Therapeutic efficacy of azithromycin and acetylcysteine in chronic otitis media with effusion'	2018	9		Eur Arch Otorhinolaryngol	0937-4477	275	9	2407	Bakshi, S. S.		eng		Department of ENT and Head and Neck Surgery, Mahatma Gandhi Medical College and Research Institute, Pillaiyarkuppam, Pondicherry, 607402, India. saty.bakshi@gmail.com. , House Number B2, Shree Pushpa Complex, 15th Bharathi Street, Ananda Nagar, Pondicherry, 605009, India. saty.bakshi@gmail.com.		1434-4726 Bakshi, Satvinder Singh Comment Letter Germany Eur Arch Otorhinolaryngol. 2018 Sep;275(9):2407. doi: 10.1007/s00405-017-4623-7. Epub 2017 Jun 13. | RAYYAN-INCLUSION: {"Ana"=>"Excluded", "Katarina"=>"Excluded"} | RAYYAN-EXCLUSION-REASONS: +wrong method,wrong publication type	10.1007/s00405-017-4623-7	Acetylcysteine;Anti-Bacterial Agents;*Azithromycin;Humans;Otitis Media;*Otitis Media with Effusion;Azithromycin;Otitis Media with Effusion;Otitis
rayyan-1242011819	Cytotoxic Escherichia coli strains encoding colibactin isolated from immunocompromised mice with urosepsis and meningitis	2018			PLoS ONE		13	3		Bakthavatchalu, V. and Wert, K. J. and Feng, Y. and Mannion, A. and Ge, Z. and Garcia, A. and Scott, K. E. and Caron, T. J. and Madden, C. M. and Jacobsen, J. T. and Victora, G. and Jaenisch, R. and Fox, J. G.	https://www.scopus.com/inward/record.uri?eid=2-s2.0-85044234281&doi=10.1371%2fjournal.pone.0194443&partnerID=40&md5=0b97b6ea1711e072d665e694f16dc784				Immune-compromised mouse models allow for testing the preclinical efficacy of human cell transplantations and gene therapy strategies before moving forward to clinical trials. However, CRISPR/Cas9 gene editing of the Wsh/Wsh mouse strain to create an immune-compromised model lacking function of Rag2 and Il2rÎ³ led to unexpected morbidity and mortality. This warranted an investigation to ascertain…	Export Date: 19 March 2024; Cited By: 12 | RAYYAN-INCLUSION: {"Ana"=>"Excluded", "Katarina"=>"Excluded"} | RAYYAN-EXCLUSION-REASONS: wrong population	10.1371/journal.pone.0194443	Animals;Escherichia coli;Immunocompromised Host;Meningitis, Bacterial;Mice;Mice, Transgenic;Peptides;Polyketides;Sepsis;Urinary Tract Infections;polyketide synthase;colibactin;peptide;polyketide;animal cell;animal experiment;animal model;Article;autopsy;bacterial pneumonia;bacterial strain;bacterium isolate;colibactin gene;controlled study;cytotoxicity;embryo;embryo transfer;encephalomyelitis;fem…
rayyan-1242011820	Nitric oxide: A mediator of endotoxin-induced middle ear effusions	1996			Laryngoscope		106	8	1021-1027	Ball, S. S. and Prazma, J. and Dean Dais, G. G. and Rosbe, K. W. and Pillsbury, H. C.	https://www.scopus.com/inward/record.uri?eid=2-s2.0-0029799651&doi=10.1097%2f00005537-199608000-00022&partnerID=40&md5=01dc10d5f0616164868c651babaa6269				Using a rat model, the authors investigated the role of nitric oxide (NO) in endotoxin-induced middle ear effusion (MEE). After the eustachian tube was obstructed, the middle ear was transtympanically injected with 35 Î¼L of either 1 mg/mL lipopolysaccharide (LPS) or LPS and 1 mmol/L N-nitro-L-arginine methyl ester (L-NAME), a competitive inhibitor of NO synthase. Over the next 6 hours, the fluid…	Export Date: 19 March 2024; Cited By: 37 | RAYYAN-INCLUSION: {"Ana"=>"Excluded", "Katarina"=>"Excluded"} | RAYYAN-LABELS: rat | RAYYAN-EXCLUSION-REASONS: wrong population	10.1097/00005537-199608000-00022	endotoxin;lipopolysaccharide;nitric oxide;nitric oxide synthase;serum albumin;animal cell;animal experiment;animal model;article;auditory tube;blood vessel permeability;enzyme activity;enzyme linked immunosorbent assay;medical care;middle ear effusion;nonhuman;otitis media;priority journal;rat;risk factor;tympanostomy tube;Otitis Media with Effusion;Nitric Oxide;Ear, Middle;Ear, Inner;Ear
rayyan-1242011821	Topical treatment for otorrhea: Issues and controversies	2006			Journal of Otolaryngology		34		S52-S55	Bance, M. and Rutka, J. A.	https://www.scopus.com/inward/record.uri?eid=2-s2.0-33845269108&partnerID=40&md5=ddeea164db797509c937aa2c1481ccde				Otorrhea is a symptom and not a diagnosis. It can be caused by many disease processes. There are several reasons to consider topical treatment of otorrhea. Two are that greater concentrations can be reached locally of pharmacologically active agents and there is less risk of systemic complications and side effects. One factor that might prevent their efficacy is the formation of biofilms by patho…	Export Date: 19 March 2024; Cited By: 4 | RAYYAN-INCLUSION: {"Ana"=>"Excluded", "Katarina"=>"Excluded"} | RAYYAN-LABELS: conference paper | RAYYAN-EXCLUSION-REASONS: wrong publication type		Chronic suppurative otitis media;Gentamicin;Middle ear;Otitis externa;Otorrhea;Ototoxicity;Topical treatment;Administration, Topical;Aminoglycosides;Anti-Infective Agents;Cholesteatoma, Middle Ear;Chronic Disease;Ear, Middle;Gentamicins;Humans;Mastoiditis;Otitis Media with Effusion;Otitis Media, Suppurative;Treatment Outcome;aluminum acetate;aminoglycoside antibiotic agent;antiinfective agent;cip…
rayyan-1242011823	Bacterial biofilm adherence to middle-ear ventilation tubes: Scanning electron micrograph images and literature review	2007			Journal of Laryngology and Otology		121	10	993-997	Barakate, M. and Beckenham, E. and Curotta, J. and Da Cruz, M. D.	https://www.scopus.com/inward/record.uri?eid=2-s2.0-38449100931&doi=10.1017%2fS0022215107008870&partnerID=40&md5=753f070b1984bddf0989064ba7a41a4e				Introduction: The organisms that cause many device-related and other chronic infections actually grow in biofilms in or on these devices. We sought to examine the role of biofilm formation in chronic middle-ear ventilation tube infection. Case report: Scanning electron micrograph images are presented which demonstrate biofilm on a middle-ear ventilation tube removed from a five-year-old child's c…	Export Date: 19 March 2024; Cited By: 21 | RAYYAN-INCLUSION: {"Ana"=>"Excluded", "Katarina"=>"Excluded"} | RAYYAN-LABELS: case report | RAYYAN-EXCLUSION-REASONS: wrong publication type	10.1017/S0022215107008870	Biofilms;Electron Micrograph Images;Middle Ear;Ventilation Tubes;Bacterial Adhesion;Child;Humans;Infection;Male;Microscopy, Electron, Scanning;Middle Ear Ventilation;Otitis Media with Effusion;Treatment Outcome;antibiotic agent;article;bacterium adherence;biofilm;case report;device infection;human;image analysis;otorrhea;preschool child;Pseudomonas aeruginosa;scanning electron microscopy;tympanos…
rayyan-1242011824	Primary ciliary dyskinesia: A consensus statement on diagnostic and treatment approaches in children	2009			European Respiratory Journal		34		1264-1276	Barbato, A. and Frischer, T. and Kuehni, C. E. and Snijders, D. and Azevedo, I. and Baktai, G. and Bartoloni, L. and Eber, E. and Escribano, A. and Haarman, E. and Hesselmar, B. and Hogg, C. and Jorissen, M. and Lucas, J. and Nielsen, K. G. and O'Callaghan, C. and Omran, H. and Pohunek, P. and Strippoli, M. P. F. and Bush, A.	https://www.scopus.com/inward/record.uri?eid=2-s2.0-73249125649&doi=10.1183%2f09031936.00176608&partnerID=40&md5=6d16c67ff4c11f79d2546f04244230c1				Primary ciliary dyskinesia (PCD) is associated with abnormal ciliary structure and function, which results in retention of mucus and bacteria in the respiratory tract, leading to chronic oto-sino-pulmonary disease, situs abnormalities and abnormal sperm motility. The diagnosis of PCD requires the presence of the characteristic clinical phenotype and either specific ultrastructural ciliary defects…	Export Date: 19 March 2024; Cited By: 415 | RAYYAN-INCLUSION: {"Ana"=>"Excluded", "Katarina"=>"Excluded"} | RAYYAN-EXCLUSION-REASONS: wrong publication type	10.1183/09031936.00176608	Consensus statement;Diagnosis;Primary ciliary dyskinesia;Treatment;Adult;Child;Clinical Trials as Topic;Female;Humans;Kartagener Syndrome;Male;Microscopy, Electron, Transmission;Phenotype;Pulmonary Medicine;Respiratory System;Sperm Motility;Treatment Outcome;antibiotic agent;corticosteroid derivative;dornase alfa;dynein adenosine triphosphatase;nitric oxide;prednisolone;saccharin;bronchiectasis;b…
rayyan-1242011825	Panel 4: Report of the Microbiology Panel	2017	4		OTOLARYNGOLOGY-HEAD AND NECK SURGERY	0194-5998 1097-6817	156		S51-S62	Barenkamp, S. J. and Chonmaitree, T. and Hakansson, A. P. and Heikkinen, T. and King, S. and Nokso-Koivisto, J. and Novotny, L. A. and Patel, J. A. and Pettigrew, M. and Swords, W. E.					Objective. To perform a comprehensive review of the literature from July 2011 until June 2015 on the virology and bacteriology of otitis media in children. Data Sources. PubMed database of the National Library of Medicine. Review Methods. Two subpanels comprising experts in the virology and bacteriology of otitis media were created. Each panel reviewed the relevant literature in the fields of vir…	RAYYAN-INCLUSION: {"Ana"=>"Excluded", "Katarina"=>"Excluded"} | RAYYAN-LABELS: review | RAYYAN-EXCLUSION-REASONS: wrong publication type	10.1177/0194599816639028
rayyan-1242011826	Outer membrane protein and biotype analysis of pathogenic nontypable Haemophilus influenzae	1982			Infection and Immunity		36	2	535-540	Barenkamp, S. J. and Munson Jr, R. S. and Granoff, D. M.	https://www.scopus.com/inward/record.uri?eid=2-s2.0-0020060020&doi=10.1128%2fiai.36.2.535-540.1982&partnerID=40&md5=a1c5fac1e2930ca28d3b81c3b41655a7				The techniques of biotype determination and sodium dodecyl sulfate-polyacrylamide gel electrophoresis of outer membrane protein preparations were applied to 35 epidemiologically unrelated isolates of pathogenic nontypable Haemophilus influenzae. Three of five isolates obtained from the blood of unrelated newborns with sepsis had concordant major outer membrane protein profiles and were biotype IV…	Export Date: 19 March 2024; Cited By: 73 | RAYYAN-INCLUSION: {"Ana"=>"Excluded", "Katarina"=>"Excluded"} | RAYYAN-EXCLUSION-REASONS: foreign language,wrong population | USER-NOTES: {"Katarina"=>["no otitis media"]}	10.1128/iai.36.2.535-540.1982	outer membrane protein;protein;animal experiment;bacterial cell wall;Haemophilus influenzae;in vitro study;Membrane Proteins;Influenza, Human
rayyan-1242011827	Identification of surface-exposed B-cell epitopes on high-molecular- weight adhesion proteins of nontypeable Haemophilus influenzae	1996			Infection and Immunity		64	8	3032-3037	Barenkamp, S. J. and St. Geme Iii, J. W.	https://www.scopus.com/inward/record.uri?eid=2-s2.0-0030017518&doi=10.1128%2fiai.64.8.3032-3037.1996&partnerID=40&md5=9dbac1c1ac7e8c2de51ce828fb930b69				We previously reported that two surface-exposed high-molecular-weight proteins, HMW1 and HMW2, expressed by a prototypic strain of nontypeable Haemophilus influenzae (NTHI) mediate attachment to human epithelial cells. These proteins are members of a family of highly immunogenic proteins common to most nontypeable Haemophilus strains. We also reported that immunization with an HMW1-HMW2 mixture m…	Export Date: 19 March 2024; Cited By: 17 | RAYYAN-INCLUSION: {"Ana"=>"Excluded", "Katarina"=>"Excluded"} | RAYYAN-EXCLUSION-REASONS: wrong population	10.1128/iai.64.8.3032-3037.1996	B lymphocyte antigen;bacterial protein;epitope;Haemophilus influenzae vaccine;recombinant vaccine;synthetic peptide;animal cell;antigen recognition;article;B lymphocyte;chronic bronchitis;conjunctivitis;Haemophilus influenzae;human;human cell;mouse;nonhuman;otitis media;priority journal;protein family;protein purification;sinusitis;upper respiratory tract infection;vaccine production
rayyan-1242011828	Potential Contribution by Nontypable <i>Haemophilus influenzae</i> in Protracted and Recurrent Acute Otitis Media	2009	6		PEDIATRIC INFECTIOUS DISEASE JOURNAL	0891-3668 1532-0987	28	6	466-471	Barkai, G. and Leibovitz, E. and Givon-Lavi, N. and Dagan, R.					Background: Characterization of acute otitis media (AOM) caused by nontypable Haemophilus influenzae (NTHi) is important, particularly in view of the efforts to develop vaccines against NTHi. To characterize NTHi AOM a large database of culture-positive AOM cases was analyzed. Methods: All culture-positive AOM episodes (NTHi, Streptococcus pneumoniae, Moraxella catarrhalis, and Streptococcus pyog…	RAYYAN-INCLUSION: {"Ana"=>"Excluded", "Katarina"=>"Excluded"} | RAYYAN-LABELS: biofilm | RAYYAN-EXCLUSION-REASONS: Wrong method,+wrong method	10.1097/INF.0b013e3181950c74	Recurrence;Influenza, Human;Otitis;Otitis Media
rayyan-1242011829	Challenges of evaluating homeopathic treatment of acute otitis media	2000			Pediatric Infectious Disease Journal		19	4	273-275	Barnett, E. D. and Levatin, J. L. and Chapman, E. H. and Floyd, L. A. and Eisenberg, D. and Kaptchuk, T. J. and Klein, J. O.	https://www.scopus.com/inward/record.uri?eid=2-s2.0-0034001338&doi=10.1097%2f00006454-200004000-00001&partnerID=40&md5=6cd5272d0ed0a062e53ff8d7fd383a5c					Export Date: 19 March 2024; Cited By: 14 | RAYYAN-INCLUSION: {"Ana"=>"Excluded", "Katarina"=>"Excluded"} | RAYYAN-LABELS: biofilm | RAYYAN-EXCLUSION-REASONS: Wrong method,+wrong method	10.1097/00006454-200004000-00001	Acute otitis media;Homeopathic treatment;Acute Disease;Child, Preschool;Dose-Response Relationship, Drug;Drug Administration Schedule;Evaluation Studies;Female;Follow-Up Studies;Formularies, Homeopathic;Humans;Infant;Male;Otitis Media with Effusion;Treatment Outcome;amoxicillin;antibiotic agent;chamomile;plant extract;alternative medicine;antibiotic therapy;article;child;clinical practice;general…
rayyan-1242011830	Protein synthesis inhibitors, fluoroquinolones, and rifampin for biofilm infections	2005			Biofilms, Infection, and Antimicrobial Therapy				353-362	Barriere, S. L.	https://www.scopus.com/inward/record.uri?eid=2-s2.0-85057654326&partnerID=40&md5=e22fed9069dc982b38b645ba1e9e0e5a				Bacterial biofilms are a common, yet complex, biological phenomenon. They are associated with infections of foreign bodies (vascular and urinary catheters, endotracheal tubes, prosthetic devices), chronic respiratory infection (cystic fibrosis), otitis media, bone and joint infections, endocarditis, and such common clinical entities as periodontal disease and dental caries (1). Â© 2005 by Taylor …	Export Date: 19 March 2024; Cited By: 0 | RAYYAN-INCLUSION: {"Ana"=>"Excluded", "Katarina"=>"Excluded"} | RAYYAN-LABELS: book | RAYYAN-EXCLUSION-REASONS: wrong publication type		Protein Synthesis Inhibitors;Rifampin;Fluoroquinolones
rayyan-1242011831	Increased susceptibility to otitis media in a <i>Splunc1</i>-deficient mouse model	2015	5		DISEASE MODELS & MECHANISMS	1754-8403 1754-8411	8	5	501-508	Bartlett, J. A. and Meyerholz, D. K. and Wohlford-Lenane, C. L. and Naumann, P. W. and Salzman, N. H. and McCray, P. B.					Otitis media (inflammation of the middle ear) is one of the most common diseases of early childhood. Susceptibility to otitis is influenced by a number of factors, including the actions of innate immune molecules secreted by the epithelia lining the nasopharynx, middle ear and Eustachian tube. The SPLUNC1 (short palate, lung, nasal epithelial clone 1) protein is a highly abundant secretory produc…	RAYYAN-INCLUSION: {"Ana"=>"Excluded", "Katarina"=>"Excluded"} | RAYYAN-EXCLUSION-REASONS: +wrong method,wrong population	10.1242/dmm.019646	Mice;Otitis Media;Otitis
rayyan-1242011832	Vitamin D, innate immunity and upper respiratory tract infection	2010			Journal of Laryngology and Otology		124	5	465-469	Bartley, J.	https://www.scopus.com/inward/record.uri?eid=2-s2.0-77952425331&doi=10.1017%2fS0022215109992684&partnerID=40&md5=820e45b0ca441841a06802494c26363a				Introduction: At the turn of the twentieth century, ultraviolet light was successfully used to treat tuberculosis of the skin. Upper respiratory tract infections had been inversely associated with sun exposure. During the last decade, basic scientific research demonstrated that vitamin D has an important anti-infective role.Method: Review of the relevant literature on the influence of vitamin D o…	Export Date: 19 March 2024; Cited By: 67 | RAYYAN-INCLUSION: {"Ana"=>"Excluded", "Katarina"=>"Excluded"} | RAYYAN-LABELS: review | RAYYAN-EXCLUSION-REASONS: wrong publication type	10.1017/S0022215109992684	Antimicrobial Peptides;Biofilm;Cathelicidin;Chronic Rhinosinusitis;Defensin;Innate Immunity;LL-37;Respiratory Tract Infection;Vitamin D;Antimicrobial Cationic Peptides;Heliotherapy;Humans;Immunity, Innate;Immunity, Mucosal;Respiratory Tract Infections;Tuberculosis, Cutaneous;Vitamins;cod liver oil;multivitamin;absenteeism;athlete;case control study;child health;chronic rhinitis;chronic sinusitis;…
rayyan-1242011833	Early and late effects of capsaicin pretreatment in otitis media with effusion	2005			Otology and Neurotology		26	3	344-350	Basak, S. and Dikicioglu, E. and Turkutanit, S. and Sarierler, M.	https://www.scopus.com/inward/record.uri?eid=2-s2.0-18644364328&doi=10.1097%2f01.mao.0000169775.61786.43&partnerID=40&md5=48e65fd1f6674cbc8c4477247f5f31f2				Purpose: Discovery of the role of the neurogenic inflammation in the formation of otitis media with effusion has led to the investigation of the place of some neuropeptide antagonists in the treatment. In the current study, we investigated the effect of capsaicin (CP) pretreatment on the inflammation and proliferation in the middle ear mucosa and on the nerve fibers containing substance P, vasoac…	Export Date: 19 March 2024; Cited By: 6 | RAYYAN-INCLUSION: {"Ana"=>"Excluded", "Katarina"=>"Excluded"} | RAYYAN-EXCLUSION-REASONS: wrong population	10.1097/01.mao.0000169775.61786.43	Capsaicin;Middle ear;Otitis media;Substance P;Treatment;Animals;Calcitonin Gene-Related Peptide;Drug Administration Schedule;Immunohistochemistry;Male;Otitis Media with Effusion;Rats;Rats, Wistar;Vasoactive Intestinal Peptide;calcitonin gene related peptide;sodium chloride;vasoactive intestinal polypeptide;animal cell;animal experiment;animal model;animal tissue;article;auditory tube;cell density…
rayyan-1242011834	DETECTION OF BIOFILM PRODUCING BACTERIA ON INVASIVE MEDICAL DEVICES AND THEIR ANTIBIOGRAM	2016	7		INTERNATIONAL JOURNAL OF PHARMACEUTICAL SCIENCES AND RESEARCH	0975-8232	7	7	3053-3059	Basavaraju, A. and Praveena, M.					Biofilm formation is prevailing in almost all bacteria. They are responsible to cause infections like Peritonitis, Cystic fibrosis, Endocarditis, Otitis media, UTIs. The infections caused by the biofilms forming bacteria that colonize the indwelling medical devices are a major source of patient morbidity and implant failure. The study on biofilm formation on indwelling medical devices is importan…	RAYYAN-INCLUSION: {"Ana"=>"Excluded", "Katarina"=>"Excluded"} | RAYYAN-EXCLUSION-REASONS: Wrong method,+wrong method	10.13040/IJPSR.0975-8232.7(7).3053-59	Microbial Sensitivity Tests;Bacteria
rayyan-1242011835	Marigold (Calendula officinalis L.): An evidence-based systematic review by the natural standard research collaboration	2006			Journal of Herbal Pharmacotherapy		6	3	135-159	Basch, E. and Bent, S. and Foppa, I. and Haskmi, S. and Kroll, D. and Mele, M. and Szapary, P. and Ulbricht, C. and Vora, M. and Yong, S.	https://www.scopus.com/inward/record.uri?eid=2-s2.0-33947106647&doi=10.1300%2fJ157v06n03_08&partnerID=40&md5=bb3eb5daf49409e63ccb744b9cf7a8cd				An evidence-based systematic review including written and statistical analysis of scientific literature, expert opinion, folkloric precedent, history, pharmacology, kinetics/dynamics, interactions, adverse effects, toxicology and dosing. Copyright Â© by The Haworth Press, Inc. All rights reserved.	Export Date: 19 March 2024; Cited By: 47 | RAYYAN-INCLUSION: {"Ana"=>"Excluded", "Katarina"=>"Excluded"} | RAYYAN-LABELS: systematic review | RAYYAN-EXCLUSION-REASONS: wrong publication type	10.1300/J157v06n03_08	Calendula officinalis L.;Death-flower;Marigold;Scotch marigold;Summer's bride;Animals;Calendula;Clinical Trials;Dose-Response Relationship, Drug;Drug Interactions;Evidence-Based Medicine;Humans;Phytotherapy;Plant Extracts;Aconitum moldavicum extract;alpha tocopherol;amoxicillin;anesthetic agent;antidiabetic agent;antihypertensive agent;Arnica montana extract;Echinacea purpurea extract;flavonoid;g…
rayyan-1242011836	Probiotics in the prevention of antibiotic associated diarrhoea in a tertiary teaching hospital in pokhara: A prospective study	2017			Journal of Clinical and Diagnostic Research		11	10	SC11-SC13	Basnet, S. and Gauchan, E. and Adhikari, S. and Sathian, B.	https://www.scopus.com/inward/record.uri?eid=2-s2.0-85032572333&doi=10.7860%2fJCDR%2f2017%2f25936.10777&partnerID=40&md5=526798bf7ecf296facb0743bb0b490b7				Introduction: Diarrhoea is an undesirable side effect when treating common infections in children with antibiotics. Though studies have shown the effectiveness of probiotics in preventing antibiotic associated diarrhoea, and there is no documented research in Nepal regarding this issue. Aim: The objective of this study was to observe the efficacy of probiotics for the prevention of antibiotic ass…	Export Date: 19 March 2024; Cited By: 2 | RAYYAN-INCLUSION: {"Ana"=>"Excluded", "Katarina"=>"Excluded"} | RAYYAN-EXCLUSION-REASONS: +wrong method,wrong population	10.7860/JCDR/2017/25936.10777	Amoxicillin;Children;Clavulanic acid;Respiratory tract infection;amoxicillin plus clavulanic acid;probiotic agent;antibiotic associated diarrhea;Article;child;disease duration;drug efficacy;female;human;major clinical study;male;Nepal;observational study;otitis media;pharyngitis;pneumonia;preschool child;prospective study;sinusitis;tertiary care center;tonsillitis;treatment duration;Anti-Bacteria…
rayyan-1242011837	Increased expression of VEGF, iNOS, IL-1Î², and IL-17 in a rabbit model of gastric content-induced middle ear inflammation	2012	1		Int J Pediatr Otorhinolaryngol	0165-5876	76	1	64-9	BaÅŸoÄŸlu, M. S. and Eren, E. and Aslan, H. and Kolatan, H. E. and Ozbay, C. and Inan, S. and Karaca, F. and OztÃ¼rkcan, S. and KatÄ±lmÄ±ÅŸ, H.		eng		Department of Otolaryngology Head & Neck Surgery, AtatÃ¼rk Research and Education Hospital, Ä°zmir, Turkey.	OBJECTIVE: To investigate the histopathological changes and the expression of vascular endothelial growth factor (VEGF), inducible NO-synthase (iNOS), endothelial NO-synthase (eNOS), interleukin (IL)-1Î², and IL-17 in the rabbit middle ear mucosa after direct gastric content exposure. METHODS: Exploratory controlled study in which histological and immunochemical features were studied after gastri…	1872-8464 BaÅŸoÄŸlu, M Sinan Eren, Erdem Aslan, Hale Kolatan, H Efsun Ozbay, Can Inan, SevinÃ§ Karaca, Fatma OztÃ¼rkcan, Sedat KatÄ±lmÄ±ÅŸ, HÃ¼seyin Comparative Study Journal Article Ireland Int J Pediatr Otorhinolaryngol. 2012 Jan;76(1):64-9. doi: 10.1016/j.ijporl.2011.10.001. Epub 2011 Oct 22. | RAYYAN-INCLUSION: {"Ana"=>"Excluded", "Katarina"=>"Excluded"} | RAYYAN-EXCLUSION-REASONS: +wrong met…	10.1016/j.ijporl.2011.10.001	Animals;Biomarkers/metabolism;Biopsy, Needle;Disease Models, Animal;Gastric Juice;Immunohistochemistry;Interleukin-17/*metabolism;Interleukin-1beta/*metabolism;Male;Nitric Oxide Synthase Type II/*metabolism;Otitis Media/*enzymology/*pathology;Rabbits;Random Allocation;Sensitivity and Specificity;Vascular Endothelial Growth Factor A/*metabolism;Vascular Endothelial Growth Factor A;Ear, Middle;Vasc…
rayyan-1242011838	Use of antimicrobial peptides against microbial biofilms: Advantages and limits	2011			Current Medicinal Chemistry		18	2	256-279	Batoni, G. and Maisetta, G. and Brancatisano, F. L. and Esin, S. and Campa, M.	https://www.scopus.com/inward/record.uri?eid=2-s2.0-78751493646&doi=10.2174%2f092986711794088399&partnerID=40&md5=e9696bd60c64963bfb9bb11bc472716e				The formation of surface-attached cellular agglomerates, the so-called biofilms, contributes significantly to bacterial resistance to antibiotics and innate host defenses. Bacterial biofilms are associated to various pathological conditions in humans such as cystic fibrosis, colonization of indwelling medical devices and dental plaque formation involved in caries and periodontitis. Over the last …	Export Date: 19 March 2024; Cited By: 186 | RAYYAN-INCLUSION: {"Ana"=>"Excluded", "Katarina"=>"Excluded"} | RAYYAN-LABELS: review,razmotriti za review | RAYYAN-EXCLUSION-REASONS: wrong publication type	10.2174/092986711794088399	Antibiotic resistance;Antimicrobial peptides;Biofilm;Exopolysaccharides;Medical device;Peptidomimetics;Anti-Infective Agents;Antimicrobial Cationic Peptides;Biofilms;Drug Resistance, Bacterial;Microbial Sensitivity Tests;Quorum Sensing;alpha defensin;beta defensin 1;beta defensin 3;cathelicidin antimicrobial peptide LL 37;dermaseptin;histatin 5;human growth hormone;ib 367;lactoferrin;magainin 1;m…
rayyan-1242011839	Treatment of otitis media with antibiotics or with homeopathy? [2] (multiple letters)	2003			MMW-Fortschritte der Medizin		145	11	20	Bauer, G. and Wiedemann, B.	https://www.scopus.com/inward/record.uri?eid=2-s2.0-12444300240&partnerID=40&md5=64a332d4db6e423bd38aa3e31b5bd192					Export Date: 19 March 2024; Cited By: 0 | RAYYAN-INCLUSION: {"Ana"=>"Excluded", "Katarina"=>"Excluded"} | RAYYAN-LABELS: german | RAYYAN-EXCLUSION-REASONS: foreign language,wrong publication type		Anti-Bacterial Agents;Child;Child, Preschool;Critical Pathways;Family Practice;Homeopathy;Humans;Infant;Otitis Media;Treatment Outcome;antibiotic agent;penicillin derivative;probiotic agent;antibiotic resistance;antibiotic therapy;bacterial infection;childhood disease;human;letter;Otitis
rayyan-1242011840	Stopping bacterial adhesion: A novel approach to treating infections	2005			Respiration		72	4	335-344	Bavington, C. and Page, C.	https://www.scopus.com/inward/record.uri?eid=2-s2.0-23844546008&doi=10.1159%2f000086243&partnerID=40&md5=a5e1bb9611a6a69ef95b5111ffed0fe0				Adhesion and colonization are prerequisites for the establishment of bacterial pathogenesis. The prevention of adhesion is an attractive target for the development of new therapies in the prevention of infection. Bacteria have developed a multiplicity of adhesion mechanisms commonly targeting surface carbohydrate structures, but our ability to rationally design effective antiadhesives is critical…	Export Date: 19 March 2024; Cited By: 95 | RAYYAN-INCLUSION: {"Ana"=>"Excluded", "Katarina"=>"Excluded"} | RAYYAN-LABELS: review | RAYYAN-EXCLUSION-REASONS: wrong publication type	10.1159/000086243	Bacterial adhesion;Biofilm;Carbohydrates;Animals;Biofilms;Catheters, Indwelling;Helicobacter pylori;Humans;Lipopolysaccharides;Milk, Human;Mucus;Pseudomonas aeruginosa;Respiratory Tract Infections;3' sialylacto n neotetraose;3' sialyllactose;adhesin;antiinfective agent;carbohydrate derivative;dextran;disaccharide;exopolysaccharide;fucoidin;heparan sulfate;heparin;integrin;lactose;lectin;mannan;mo…
rayyan-1242011841	Is there any association between adenoid biofilm and upper airway infections in pediatric patients?	2018	6		TURK PEDIATRI ARSIVI-TURKISH ARCHIVES OF PEDIATRICS	1306-0015 1308-6278	53	2	71-77	Bayazian, G. and Sayyahfar, S. and Safdarian, M. and Kalantari, F.					Aim: To evaluate the association of the presence and extent of adenoid biofilms and the frequency of upper airway infections in children with upper airway obstruction. Material and Methods: This cross-sectional study was conducted from October 2014 to December 2015 on pediatric patients who were candidates for adenoidectomy due to obstructive sleep apnea. After removal of the adenoid tissue and f…	RAYYAN-INCLUSION: {"Ana"=>"Excluded", "Katarina"=>"Excluded"} | RAYYAN-EXCLUSION-REASONS: +wrong method,wrong publication type	10.5152/TurkPediatriArs.2018.6151	Adenoids
rayyan-1242011842	Probiotics: Their tiny worlds are under scrutiny	2002			Scientist		16	15	20-22	Beale, B.	https://www.scopus.com/inward/record.uri?eid=2-s2.0-0037158038&partnerID=40&md5=5b317c7c2b62406ba4b01d1eb1a1c1ff					Export Date: 19 March 2024; Cited By: 16 | RAYYAN-INCLUSION: {"Ana"=>"Excluded", "Katarina"=>"Excluded"} | RAYYAN-EXCLUSION-REASONS: wrong population,wrong publication type		antibiotic agent;probiotic agent;antibiotic therapy;article;Bifidobacterium;cancer;chronic diarrhea;dental caries;enteritis;food industry;human;hypercholesterolemia;intestine flora;Lactobacillus fermentum;nonhuman;otitis media;skin infection;Staphylococcus aureus;Streptococcus;surgical infection;treatment outcome;urinary tract infection;Probiotics
rayyan-1242011843	Intranasal vaccination with recombinant outer membrane protein CD and adamantylamide dipeptide as the mucosal adjuvant enhances pulmonary clearance of Moraxella catarrhalis in an experimental murine model	2007	4		Infect Immun	0019-9567 (Print) 0019-9567	75	4	1778-84	Becker, P. D. and Bertot, G. M. and Souss, D. and Ebensen, T. and GuzmÃ¡n, C. A. and Grinstein, S.		eng		Virology Laboratory, Ricardo GutiÃ©rrez Children's Hospital, Gallo 1330, 1425 Buenos Aires, Argentina.	Moraxella catarrhalis causes acute otitis media in children and lower respiratory tract infections in adults and elderly. In children the presence of antibodies against the highly conserved outer membrane protein CD correlates with protection against infection, suggesting that this protein may be useful as a vaccine antigen. However, native CD is difficult to purify, and it is still unclear if re…	1098-5522 Becker, Pablo D Bertot, Gustavo M Souss, David Ebensen, Thomas GuzmÃ¡n, Carlos A Grinstein, SaÃºl Journal Article Research Support, Non-U.S. Gov't United States Infect Immun. 2007 Apr;75(4):1778-84. doi: 10.1128/IAI.01081-06. Epub 2006 Nov 13. | RAYYAN-INCLUSION: {"Ana"=>"Excluded", "Katarina"=>"Excluded"} | RAYYAN-EXCLUSION-REASONS: wrong population	10.1128/iai.01081-06	Adhesins, Bacterial/genetics/*immunology;Adjuvants, Immunologic/*administration & dosage;Administration, Intranasal;Amantadine/administration & dosage/*analogs & derivatives/immunology;Animals;Antibodies, Bacterial/blood;Bacterial Vaccines/administration & dosage/*immunology;Cell Proliferation;Colony Count, Microbial;DNA, Bacterial/chemistry/genetics;Dipeptides/administration & dosage/*immunology…
rayyan-1242011844	Light field otoscope design for 3D in vivo imaging of the middle ear	2017	1	1	BIOMEDICAL OPTICS EXPRESS	2156-7085	8	1	260-272	Bedard, N. and Shope, T. and Hoberman, A. and Haralam, M. A. and Shaikh, N. and Kovacevic, J. and Balram, N. and Tosic, I.					We present a light field digital otoscope designed to measure three-dimensional shape of the tympanic membrane. This paper describes the optical and anatomical considerations we used to develop the prototype, along with the simulation and experimental measurements of vignetting, field curvature, and lateral resolution. Using an experimental evaluation procedure, we have determined depth accuracy …	RAYYAN-INCLUSION: {"Ana"=>"Excluded", "Katarina"=>"Excluded"} | RAYYAN-EXCLUSION-REASONS: Wrong method,+wrong method	10.1364/BOE.8.000260	Ear, Middle;Ear, Inner;Ear
rayyan-1242011845	Discovery of novel Streptococcus pneumoniae antigens by screening a whole-genome Î»-display library	2006			FEMS Microbiology Letters		262	1	14-21	Beghetto, E. and Gargano, N. and Ricci, S. and Garufi, G. and Peppoloni, S. and Montagnani, F. and Oggioni, M. and Pozzi, G. and Felici, F.	https://www.scopus.com/inward/record.uri?eid=2-s2.0-33747074334&doi=10.1111%2fj.1574-6968.2006.00360.x&partnerID=40&md5=422a573fa3007f78032e332c0c8d43e7				Streptococcus pneumoniae is a causative agent of otitis media, pneumonia, meningitis and sepsis in humans. For the development of effective vaccines able to prevent pneumococcal infection, characterization of bacterial antigens involved in host immune response is crucial. In order to identify pneumococcal proteins recognized by host antibody response, we created an S. pneumoniae D39 genome librar…	Export Date: 19 March 2024; Cited By: 54 | RAYYAN-INCLUSION: {"Ana"=>"Excluded", "Katarina"=>"Excluded"} | RAYYAN-EXCLUSION-REASONS: Wrong method,wrong population	10.1111/j.1574-6968.2006.00360.x	Î» phage display;Expression library;Pneumococcal antigen;Streptococcus pneumoniae;Adult;Animals;Antibodies, Bacterial;Antigens, Bacterial;Bacterial Proteins;Enzyme-Linked Immunosorbent Assay;Epitopes, B-Lymphocyte;Genome, Bacterial;Humans;Hydrolases;Male;Metalloendopeptidases;Mice;Mice, Inbred CBA;Peptide Library;Recombinant Fusion Proteins;Serum;Bacteria (microorganisms);bacterial protein;bindin…
rayyan-1242011846	Exploring the role and diversity of mucins in health and disease with special insight into non-communicable diseases	2015			Glycoconjugate Journal		32	8	575-613	Behera, S. K. and Praharaj, A. B. and Dehury, B. and Negi, S.	https://www.scopus.com/inward/record.uri?eid=2-s2.0-84945467601&doi=10.1007%2fs10719-015-9606-6&partnerID=40&md5=e5d12c986729965dff4a19e81dc54563				Mucins are major glycoprotein components of the mucus that coats the surfaces of cells lining the respiratory, digestive, gastrointestinal and urogenital tracts. They function to protect epithelial cells from infection, dehydration and physical or chemical injury, as well as to aid the passage of materials through a tract i.e., lubrication. They are also implicated in the pathogenesis of benign a…	Export Date: 19 March 2024; Cited By: 25 | RAYYAN-INCLUSION: {"Ana"=>"Excluded", "Katarina"=>"Excluded"} | RAYYAN-LABELS: review | RAYYAN-EXCLUSION-REASONS: wrong publication type	10.1007/s10719-015-9606-6	Glycoproteins;Goblet cells;Human;Membrane proteins;Mucins;Mucus;Polymorphism;Animals;Diabetes Mellitus, Type 2;Epithelial Cells;Female;Glycosylation;Humans;Inflammation;Male;Molecular Weight;Mucin-1;Neoplasms;Obesity;Peptides;Polymorphism, Genetic;Salivary Proteins and Peptides;mucin;mucin 1;mucin 11;mucin 12;mucin 13;mucin 14;mucin 15;mucin 16;mucin 17;mucin 18;mucin 19;mucin 2;mucin 20;mucin 21…
rayyan-1242011847	A Transition to Targeted or 'Smart' Vaccines: How Understanding Commensal Colonization Can Lead to Selective Vaccination	2018	4		PHARMACEUTICAL MEDICINE	1178-2595 1179-1993	32	2	95-102	Beitelshees, M. and Hill, A. and Rostami, P. and Jones, C. H. and Pfeifer, B. A.					Bacteria represent a group of biological organisms responsible for causing a myriad of human illnesses such as bacteremia, pneumonia, meningitis, and skin infections. Although there have been substantial improvements in treating bacterial diseases, addressing diseases associated with the formation of physiological communities called biofilms remains a challenge. This is due to the complexity of b…	RAYYAN-INCLUSION: {"Ana"=>"Excluded", "Katarina"=>"Excluded"} | RAYYAN-EXCLUSION-REASONS: +wrong method,wrong publication type	10.1007/s40290-018-0225-y	Vaccination;Vaccines
rayyan-1242011848	Advances in homeopathy and immunology: A review of clinical research	2011			Frontiers in Bioscience - Scholar		3	4	1363-1389	Bellavite, P. and Marzotto, M. and Chirumbolo, S. and Conforti, A.	https://www.scopus.com/inward/record.uri?eid=2-s2.0-80053098909&doi=10.2741%2fs230&partnerID=40&md5=c1e1c8e005b1cbaf306ee3a75c4e91ed				The present paper reviews the clinical research carried out over the past three decades to evaluate the effectiveness of homeopathy for the treatment of respiratory allergies, common upper respiratory tract infections, otorhinolaryngologic complaints, and rheumatic diseases. We include in the analysis both randomised and non-randomised trials, assigning them different weightings in the final bala…	Export Date: 19 March 2024; Cited By: 30 | RAYYAN-INCLUSION: {"Ana"=>"Excluded", "Katarina"=>"Excluded"} | RAYYAN-LABELS: review | RAYYAN-EXCLUSION-REASONS: wrong publication type	10.2741/s230	Allergy;Clinical trials;Homeopathy;Immunology;Influenza;Osteoarthritis;Otitis;Otorinolaryngology;Review;Rheumatic diseases;Upper respiratory tract infections;Humans;Hypersensitivity;Immunotherapy;Otorhinolaryngologic Diseases;Respiratory Tract Infections;Anas;Galphimia glauca;acetylsalicylic acid;Anas barbariae extract;antibiotic agent;antipyretic agent;Arnica montana extract;arsenic trioxide;bel…
rayyan-1242011849	Immunology and homeopathy. 4. Clinical studies - Part 1	2006			Evidence-based Complementary and Alternative Medicine		3		293-301	Bellavite, P. and Ortolani, R. and Pontarollo, F. and Piasere, V. and Benato, G. and Conforti, A.	https://www.scopus.com/inward/record.uri?eid=2-s2.0-33748179335&doi=10.1093%2fecam%2fnel045&partnerID=40&md5=43769d39594136aa03c378f9d0da68e4				The evidence-based research of the effectiveness of homeopathic medicines in common immunologic disorders is reviewed. In part 1, we introduce methodological issues of clinical research in homeopathy, and criteria utilized to evaluate the literature. Then 24 studies (12 randomized and 12 non-randomized) on common upper respiratory tract infections and otorhinolaryngologic complaints are described…	Export Date: 19 March 2024; Cited By: 32 | RAYYAN-INCLUSION: {"Ana"=>"Excluded", "Katarina"=>"Excluded"} | RAYYAN-LABELS: conference paper | RAYYAN-EXCLUSION-REASONS: wrong publication type	10.1093/ecam/nel045	Evidence-based homeopathy;Homeopathy;Homeopatic medications;Immunology;Otitis;Sinusitis;Stomatitis;Upper respiratory tract infections;acetylsalicylic acid;Aconitum extract;adrenergic receptor stimulating agent;analgesic agent;antibiotic agent;antipyretic agent;Arnica montana extract;belladonna alkaloid;Bryona alba extract;calcium;Capsicum extract;chamomile;Cinchona extract;drosera extract;Eupator…
rayyan-1242011850	An overview on upper respiratory tract infections and bacteriotherapy as innovative therapeutic strategy	2019			European Review for Medical and Pharmacological Sciences		23	1	27-38	Bellussi, L. M. and Passali, F. M. and Ralli, M. and Vincentiis, M. D. E. and Greco, A. and Passali, D.	https://www.scopus.com/inward/record.uri?eid=2-s2.0-85063942956&doi=10.26355%2feurrev_201903_17345&partnerID=40&md5=3787093fe80280f0a0c7d8005be80663				â€“ OBJECTIVE: The aim of this review is to describe the most common recurring and chronic upper respiratory tract infections (URTI) in children and discuss the role of bacterial interference and bacteriotherapy in their prevention and treatment. MATERIALS AND METHODS: A literature review has been performed on the following topics: acute otitis media, adenoiditis, tonsillitis, rhinosinusitis, mic…	Export Date: 19 March 2024; Cited By: 16 | RAYYAN-INCLUSION: {"Ana"=>"Excluded", "Katarina"=>"Excluded"} | RAYYAN-LABELS: review | RAYYAN-EXCLUSION-REASONS: wrong publication type	10.26355/eurrev_201903_17345	Children;Multidisciplinary approach;OSAS;Snoring;Antibiosis;Bacteria;Humans;Respiratory Tract Infections;antibiotic agent;nose spray;acute otitis media;adenoiditis;antibiotic resistance;bacterial flora;experimental therapy;feasibility study;human;infection prevention;observational study;pathogenesis;patient safety;pharynx disease;retrospective study;Review;rhinosinusitis;Streptococcus oralis;Stre…
rayyan-1242011851	Speciality Grand Challenge for â€œBiofilmsâ€	2021			Frontiers in Cellular and Infection Microbiology		11			Beloin, C. and McDougald, D.	https://www.scopus.com/inward/record.uri?eid=2-s2.0-85102375634&doi=10.3389%2ffcimb.2021.632429&partnerID=40&md5=bb08f95b5a5681e94cde4cb4f35abf4c					Export Date: 19 March 2024; Cited By: 14 | RAYYAN-INCLUSION: {"Ana"=>"Excluded", "Katarina"=>"Excluded"} | RAYYAN-LABELS: editorial | RAYYAN-EXCLUSION-REASONS: wrong population,wrong publication type	10.3389/fcimb.2021.632429	biofilm detection methods;biofilm heterogeneity;biofilm infections;infection models;multi-species biofilm;Biofilms;rhamnolipid;virulence factor;Article;bacterial virulence;biofilm;biofilm matrix;chronic otitis media;Drosophila melanogaster;fluorescence in situ hybridization;Galleria mellonella;immune response;life cycle;liver abscess;Lyme disease;mass spectrometry;mastitis;metabolomics;nonhuman;p…
rayyan-1242011852	The risks of rejection vs. infection: Ramsay Hunt syndrome, Gradenigo syndrome, and varicella meningoencephalitis in a heart transplant patient	2023			European Heart Journal - Case Reports		7	8		Benavente, K. and Kozai, L. and Silangcruz, K. and Banerjee, D.	https://www.scopus.com/inward/record.uri?eid=2-s2.0-85168932329&doi=10.1093%2fehjcr%2fytad373&partnerID=40&md5=9d81bccd0320a10c9b0cf0d8ecafce6c				Background: Orthotopic heart transplant (OHT) recipients are at increased risk for varicella zoster reactivation, and severe complications may arise due to their immunosuppressive regimens. Managing immunosuppression in acute infection is difficult, and specific guideline recommendations or evidence from the literature are lacking. However, patient care must involve weighing the risk of transplan…	Export Date: 19 March 2024; Cited By: 0 | RAYYAN-INCLUSION: {"Ana"=>"Excluded", "Katarina"=>"Excluded"} | RAYYAN-LABELS: case report | RAYYAN-EXCLUSION-REASONS: wrong population,wrong publication type	10.1093/ehjcr/ytad373	Case report;Coronary allograft vasculopathy;Heart transplant;Immunosuppression;aciclovir;brain natriuretic peptide;cefepime;ciprofloxacin;circulating free DNA;mycophenolate mofetil;ofloxacin;tacrolimus;valaciclovir;vancomycin;abducens nerve paralysis;acute graft rejection;adult;antibody mediated rejection;antiviral therapy;Article;auricle;bacterium culture;cerebrospinal fluid analysis;clinical ar…
rayyan-1242011853	Probiotics in relapsing and chronic diarrhea	2004			Journal of Pediatric Hematology/Oncology		26	8	515-517	Benchimol, E. I. and Mack, D. R.	https://www.scopus.com/inward/record.uri?eid=2-s2.0-3843117843&doi=10.1097%2f01.mph.0000133291.11443.a1&partnerID=40&md5=93e3179eeb958320495ce74f556bed95				Diarrhea is common in oncology patients; if it becomes chronic and relapsing, it can be debilitating, hinder planned management, and be difficult to treat. The authors describe two patients, one with leukemia who developed recurrent Clostridium difficile colitis and another who developed chronic diarrhea after bone marrow transplantation. In both patients, administration of antibiotics was suspec…	Export Date: 19 March 2024; Cited By: 24 | RAYYAN-INCLUSION: {"Ana"=>"Excluded", "Katarina"=>"Excluded"} | RAYYAN-LABELS: case report | RAYYAN-EXCLUSION-REASONS: wrong population,wrong publication type	10.1097/01.mph.0000133291.11443.a1	Antibiotic-associated diarrhea;Bifidobacterium;Bone marrow transplantation;Clostridium difficile;Lactobacillus;Leukemia;Anti-Infective Agents;Child, Preschool;Chronic Disease;Clostridium Infections;Diarrhea;Enterocolitis, Pseudomembranous;Female;Humans;Leukemia, Lymphocytic, Acute;Male;Metronidazole;Probiotics;Recurrence;amoxicillin;antibiotic agent;antineoplastic agent;asparaginase;cotrimoxazole…
rayyan-1242011854	Practice and guidelines	1996	4		Pediatrics	0031-4005 (Print) 0031-4005	97	4	604-5	Benjamin, J. T.		eng				Benjamin, J T Comment Letter United States Pediatrics. 1996 Apr;97(4):604-5. | RAYYAN-INCLUSION: {"Ana"=>"Excluded", "Katarina"=>"Excluded"} | RAYYAN-LABELS: comment | RAYYAN-EXCLUSION-REASONS: wrong publication type		Anti-Bacterial Agents/therapeutic use;Fever/*therapy;Georgia;Hospitalization;Humans;Infant;Infant, Newborn;Internship and Residency;Nitric Oxide/therapeutic use;Otitis Media/therapy;*Pediatrics;*Practice Guidelines as Topic;Respiratory Sounds;Utah
rayyan-1242011855	The impact of vaccination on rhinosinusitis and otitis media	2010			Current Allergy and Asthma Reports		10	6	411-418	Benninger, M. S. and Manz, R.	https://www.scopus.com/inward/record.uri?eid=2-s2.0-78049261950&doi=10.1007%2fs11882-010-0139-6&partnerID=40&md5=7dd4bd52240c5bb6d8b0397fad97fae9				Routine childhood vaccination has affected frequency and bacteriology of acute otitis media (AOM) and acute bacterial rhinosinusitis (ABRS). Routine influenza vaccination moderately reduces AOM, and the Haemophilus influenzae type b vaccine likely had a minor role in AOM and ABRS. The conjugated pneumococcal vaccine has drastically reduced invasive pneumococcal disease and caused a moderate decre…	Export Date: 19 March 2024; Cited By: 15 | RAYYAN-INCLUSION: {"Ana"=>"Excluded", "Katarina"=>"Excluded"} | RAYYAN-LABELS: review | RAYYAN-EXCLUSION-REASONS: wrong population,wrong publication type	10.1007/s11882-010-0139-6	Bacterial interference;Otitis media;Prevnar;Rhinosinusitis;Sinusitis;Vaccination;Vaccines;Acute Disease;Anti-Bacterial Agents;Antibiosis;Drug Resistance, Bacterial;Haemophilus influenzae;Haemophilus Vaccines;Humans;Rhinitis;Staphylococcus aureus;Streptococcal Vaccines;Streptococcus pneumoniae;antibiotic agent;bacterial enzyme;beta lactamase;cefuroxime;Haemophilus influenzae type b vaccine;hepatit…
rayyan-1242011856	Impact of Widespread Introduction of Pneumococcal Conjugate Vaccines on Pneumococcal and Nonpneumococcal Otitis Media	2016	9	1	CLINICAL INFECTIOUS DISEASES	1058-4838 1537-6591	63	5	611-618	Ben-Shimol, S. and Givon-Lavi, N. and Leibovitz, E. and Raiz, S. and Greenberg, D. and Dagan, R.					Background. Pneumococcal conjugated vaccines (PCVs) impact on complex otitis media (OM; including recurrent, nonresponsive, and chronic OM with effusion) was greater than that on simple, acute OM in previous studies. Since complex OM is often a polymicrobial disease, we speculated that reduction of complex OM by PCVs would be associated with reduction of non-pneumococcal OM. Methods. In a prospec…	RAYYAN-INCLUSION: {"Ana"=>"Excluded", "Katarina"=>"Excluded"} | RAYYAN-EXCLUSION-REASONS: Wrong method,+wrong method	10.1093/cid/ciw347	Vaccination;Otitis;Otitis Media;Vaccines
rayyan-1242011857	Vitamin D attenuates biofilm-associated infections via immunomodulation and cathelicidin expression: a narrative review	2023			Expert Review of Anti-Infective Therapy		21	1	15-27	Benson, R. and Unnikrishnan, M. K. and Kurian, S. J. and Velladath, S. U. and Rodrigues, G. S. and Chandrashekar Hariharapura, R. and Muraleedharan, A. and Bangalore Venkateshiah, D. and Banerjee, B. and Mukhopadhyay, C. and Johnson, A. S. and Munisamy, M. and Rao, M. and Kochikuzhyil, B. M. and Sekhar Miraj, S.	https://www.scopus.com/inward/record.uri?eid=2-s2.0-85143691864&doi=10.1080%2f14787210.2023.2151439&partnerID=40&md5=2e38cac4931333fed3318dd595e39e82				Introduction: Infections are becoming more difficult to treat, at least partly on account of microbes that produce biofilms. Reports suggest that decreased levels of antimicrobial peptides like cathelicidin, elevated levels of inflammatory cytokines, and biofilm formation are all associated with vitamin D deficiency, making vitamin Dâ€“deficient individuals more susceptible to infection. Infectio…	Export Date: 19 March 2024; Cited By: 0 | RAYYAN-INCLUSION: {"Ana"=>"Excluded", "Katarina"=>"Excluded"} | RAYYAN-LABELS: narrative review | RAYYAN-EXCLUSION-REASONS: wrong publication type	10.1080/14787210.2023.2151439	Antimicrobial peptides;biofilm-associated infections;cathelicidin;immunomodulation;multi drug resistant species;vitamin D deficiency;vitamin D receptor dysregulation;vitamin D receptor gene expression;vitamin D supplementation;Antimicrobial Cationic Peptides;Biofilms;Cathelicidins;Cytokines;Humans;Vitamin D;Vitamins;cytochrome P450;polypeptide antibiotic agent;tumor necrosis factor;vitamin D rece…
rayyan-1242011858	Modern Technologies in Rhinosinusitis Treatment in Children (lecture)	2019			Modern Pediatrics. Ukraine			4	79-87	Berezhniy, V. V.	https://www.scopus.com/inward/record.uri?eid=2-s2.0-85126519150&doi=10.15574%2fSP.2019.100.79&partnerID=40&md5=018f50c27115c83407eab049bbc2a10a				Modern approaches to the diagnosis and treatment of rhinosinusitis in children are outlined. For inflammation of nasopharynx treatment, a large number of drugs are used without proven effectiveness and advantages of one over the other. The growth of bacterial resistance to antibiotics, viral infection resist9 ance to antiviral drugs, and polypharmacy dictate the need to use new technologies for t…	Export Date: 19 March 2024; Cited By: 0 | RAYYAN-INCLUSION: {"Ana"=>"Excluded", "Katarina"=>"Excluded"} | RAYYAN-LABELS: ukrainian | RAYYAN-EXCLUSION-REASONS: foreign language,wrong publication type	10.15574/SP.2019.100.79	children;colloidal solutions and silver nanoparticles;intranasal corticosteroids;irrigation therapy;rhinosinusitis;Only Child;Child
rayyan-1242011859	Efficacy of extract of Pelargonium sidoides in children with acute non-group a beta-hemolytic streptococcus tonsillopharyngitis: A randomized, double-blind, placebo-controlled trial	2003			Alternative Therapies in Health and Medicine		9	5	68-79	Bereznoy, V. V. and Riley, D. S. and Wassmer, G. and Heger, M.	https://www.scopus.com/inward/record.uri?eid=2-s2.0-0141708049&partnerID=40&md5=c881a8279d19a3fc1d7aa2d99146b99f				Background: Clinical trial data suggest that antibiotics are not indicated for the treatment of acute non-group A beta hemolytic strep (non-GABHS) tonsillopharyngitis. Nevertheless patients are symptomatic and effective alternatives for its treatment are needed that have been evaluated in clinical trials. Objective: To confirm that treatment with an extract of Pelargonium sidoides (EPs 7630) is s…	Export Date: 19 March 2024; Cited By: 63 | RAYYAN-INCLUSION: {"Ana"=>"Excluded", "Katarina"=>"Excluded"} | RAYYAN-LABELS: duplicate | RAYYAN-EXCLUSION-REASONS: duplicate		Acute Disease;Algorithms;Anti-Bacterial Agents;Child;Dose-Response Relationship, Drug;Double-Blind Method;Female;Humans;Male;Pelargonium;Pharyngitis;Phytotherapy;Plant Extracts;Severity of Illness Index;Streptococcal Infections;Streptococcus pyogenes;Time Factors;Tonsillitis;Treatment Outcome;Ukraine;Pelargonium sidoides extract;plant extract;unclassified drug;article;beta hemolytic Streptococcus…
rayyan-1242011860	Herbal medicine	2001			Clinical Pediatrics		40	5	271-272	Berlin, C.	https://www.scopus.com/inward/record.uri?eid=2-s2.0-0035011996&doi=10.1177%2f000992280104000506&partnerID=40&md5=c887cb4d398cd46e718671eecba08792					Export Date: 19 March 2024; Cited By: 4 | RAYYAN-INCLUSION: {"Ana"=>"Excluded", "Katarina"=>"Excluded"} | RAYYAN-LABELS: comment | RAYYAN-EXCLUSION-REASONS: wrong publication type	10.1177/000992280104000506	antibiotic agent;herbaceous agent;plant extract;clinical research;drug impurity;drug infusion;drug legislation;drug purity;drug screening;drug synthesis;Echinacea;editorial;government;herbal medicine;human;molecular biology;otitis media;plant;standardization;Herbal Medicine
rayyan-1242011861	Outer membrane protein OlpA contributes to Moraxella catarrhalis serum resistance via interaction with factor H and the alternative pathway	2014	10	15	J Infect Dis	0022-1899	210	8	1306-10	Bernhard, S. and Fleury, C. and Su, Y. C. and Zipfel, P. F. and Koske, I. and NordstrÃ¶m, T. and Riesbeck, K.		eng		Medical Microbiology, Department of Laboratory Medicine MalmÃ¶, Lund University, Sweden. Department of Infection Biology, Leibniz Institute for Natural Product Research and Infection Biology, Jena, Germany.	Factor H is an important complement regulator of the alternative pathway commonly recruited by pathogens to achieve increased rates of survival in the human host. The respiratory pathogen Moraxella catarrhalis, which resides in the mucosa, is highly resistant to the bactericidal activity of serum and causes otitis media in children and respiratory tract infections in individuals with underlying d…	1537-6613 Bernhard, Sara Fleury, Christophe Su, Yu-Ching Zipfel, Peter F Koske, Iris NordstrÃ¶m, TherÃ©se Riesbeck, Kristian Journal Article Research Support, Non-U.S. Gov't United States J Infect Dis. 2014 Oct 15;210(8):1306-10. doi: 10.1093/infdis/jiu241. Epub 2014 Apr 25. | RAYYAN-INCLUSION: {"Ana"=>"Excluded", "Katarina"=>"Excluded"} | RAYYAN-EXCLUSION-REASONS: Wrong method,wrong population	10.1093/infdis/jiu241	Bacterial Adhesion;Bacterial Outer Membrane Proteins/genetics/*metabolism;Complement Factor H/*metabolism;Complement Pathway, Alternative/*physiology;Humans;Moraxella catarrhalis/*metabolism;Protein Binding;Serum Bactericidal Antibody Assay;Moraxella catarrhalis;factor H;serum resistance;Membrane Proteins
rayyan-1242011862	The role of IgE-mediated hypersensitivity in the development of otitis media with effusion	1992	2		Otolaryngol Clin North Am	0030-6665 (Print) 0030-6665	25	1	197-211	Bernstein, J. M.		eng		Department of Otolaryngology, State University of New York, Buffalo.	The potential mechanisms of IgE-mediated hypersensitivity in OME have been reviewed. Two important questions were addressed at the beginning of this manuscript: (1) is OME an allergic disease, or (2) is OME a complication of an allergic disease in another part of the respiratory system? In regard to the first question, recurrent OME is associated with allergic rhinitis in about one-third of the s…	Bernstein, J M Journal Article Review United States Otolaryngol Clin North Am. 1992 Feb;25(1):197-211. | RAYYAN-INCLUSION: {"Ana"=>"Excluded", "Katarina"=>"Excluded"} | RAYYAN-LABELS: review | RAYYAN-EXCLUSION-REASONS: Wrong method,wrong publication type		Allergens/immunology;Child;Ear, Middle/immunology;Eustachian Tube/physiopathology;Food Hypersensitivity/complications;Humans;Hypersensitivity/*complications/immunology/physiopathology;Immunoglobulin E/*immunology;Nasal Obstruction/etiology/immunology/physiopathology;Otitis Media with Effusion/*etiology/immunology/physiopathology;Virus Diseases/complications;Immunoglobulin E;Hypersensitivity, Imme…
rayyan-1242011863	Macrophage (monocyte)-derived mucous secretagougue (MMS) is released into the fluid of the middle ear of patients with otitis media with effusion	1990			Otolaryngology - Head and Neck Surgery		103		2024-01-09	Bernstein, J. M. and Goswami, S. and Marom, Z.	https://www.scopus.com/inward/record.uri?eid=2-s2.0-0025289598&doi=10.1177%2f019459989010300101&partnerID=40&md5=3a8377a2ccf8b9b39f7bb0c081cb2eb5				Macrophage (monocyte)-derived secretagogue (MMS) is a low molecular weight peptide released by activated macrophages. This substance can enhance incorporation of carbohydrates into protein and result in the production of glycoproteins. It is believed that increased glycoproteins lead to the increased tenaciousness of mucoid effusions. Sixteen of 28 middle ear effusions demonstrated significant am…	Export Date: 19 March 2024; Cited By: 0 | RAYYAN-INCLUSION: {"Ana"=>"Excluded", "Katarina"=>"Excluded"} | RAYYAN-LABELS: biofilm | RAYYAN-EXCLUSION-REASONS: Wrong method,+wrong method	10.1177/019459989010300101	glycoprotein;adult;aged;child;clinical article;conference paper;human;macrophage;middle ear effusion;monocyte;priority journal;secretory otitis media;Ear, Middle;Monocytes;Otitis Media with Effusion;Macrophages;Otitis;Ear, Inner;Ear
rayyan-1242011864	The fibrinolysin system in otitis media with effusion	1979			American Journal of Otolaryngology--Head and Neck Medicine and Surgery		1	1	28-33	Bernstein, J. M. and Steger, R. and Back, N.	https://www.scopus.com/inward/record.uri?eid=2-s2.0-0018585677&doi=10.1016%2fS0196-0709%2879%2980005-8&partnerID=40&md5=0c170a04fca4e9429ad95550c7c3e45d				Middle ear effusions can cause the fibrinolytic dissolution of human fibrin clots. The data presented herein indicate that the highest level of fibrinolytic activity and general proteolytic activity is found in the serous effusions. The mucoid effusions show the lowest levels of fibrinolytic activity. The significance of the fibrinolytic activity in middle ear fluids is not fully understood. Plas…	Export Date: 19 March 2024; Cited By: 4 | RAYYAN-INCLUSION: {"Ana"=>"Excluded", "Katarina"=>"Excluded"} | RAYYAN-LABELS: biofilm | RAYYAN-EXCLUSION-REASONS: Wrong method,+wrong method | USER-NOTES: {"Katarina"=>["no strains"]}	10.1016/S0196-0709(79)80005-8	Aprotinin;Exudates and Transudates;Fibrinolysis;Human;Otitis Media;Peptide Hydrolases;Proteins;fibrinogen;neomycin;plasmin;polymyxin;thrombin;auditory system;blood and hemopoietic system;blood clotting;chronic otitis media;drug comparison;ear;effusion;in vitro study;liquid;major clinical study;pharmacokinetics;protein degradation;serous otitis media;Otitis Media with Effusion;Otitis
rayyan-1242011865	Use of <i>Streptococcus salivarius</i> K12 in supporting the mucosal immune function of active young subjects: A randomised double-blind study	2023	3	2	FRONTIERS IN IMMUNOLOGY	1664-3224	14			Bertuccioli, A. and Gervasi, M. and Annibalini, G. and Binato, B. and Perroni, F. and Rocchi, M. B. L. and Sisti, D. and Amatori, S.					IntroductionUpper respiratory tract infections (URTI) are the most common illnesses affecting athletes, causing absences from training and competition. Salivary immunoglobulin A (sIgA) is the main immune factor in saliva, and a consistent association between low concentrations of sIgA and an increased incidence of URTIs has been reported. The oral probiotic Streptococcus salivarius K12 has been s…	RAYYAN-INCLUSION: {"Ana"=>"Excluded", "Katarina"=>"Excluded"} | RAYYAN-EXCLUSION-REASONS: Wrong method,wrong population	10.3389/fimmu.2023.1129060
rayyan-1242011866	Effect of Probiotic Microorganism Lactobacillus Reuteri on the Occurrence of Acute Otitis Media	2017	11		EUROPEAN JOURNAL OF PEDIATRICS	0340-6199 1432-1076	176	11	1545-1546	Besednjak-Kocijancic, L.						RAYYAN-INCLUSION: {"Ana"=>"Excluded", "Katarina"=>"Excluded"} | RAYYAN-LABELS: conference paper | RAYYAN-EXCLUSION-REASONS: Wrong method,wrong publication type		Probiotics;Otitis Media;Otitis
rayyan-1242011867	[Primary ciliary dyskinesia: a retrospective review of clinical and paraclinical data]	2011	9		Rev Mal Respir	0761-8425	28	7	856-63	Beucher, J. and Chambellan, A. and Segalen, J. and Deneuville, E.		fre		Annexe pÃ©diatrique, service de pneumologie pÃ©diatrique, CHU hÃ´pital Sud, 16, boulevard de Bulgarie, 35000 Rennes, France. beucherj@yahoo.fr	INTRODUCTION: Primary ciliary dyskinesia (PCD) is an inherited disease responsible for a disruption of normal ciliary function. Its clinical presentation is usually in early childhood with pulmonary and otorhinolaryngologic symptoms. Early diagnosis is essential to avoid the development of bronchiectasis. The aim of the study was to retrospectively review the clinical features of children suspect…	1776-2588 Beucher, J Chambellan, A Segalen, J Deneuville, E English Abstract Journal Article Review France Rev Mal Respir. 2011 Sep;28(7):856-63. doi: 10.1016/j.rmr.2011.02.014. Epub 2011 Sep 3. | RAYYAN-INCLUSION: {"Ana"=>"Excluded", "Katarina"=>"Excluded"} | RAYYAN-EXCLUSION-REASONS: foreign language	10.1016/j.rmr.2011.02.014	Adolescent;Asthma/etiology;Biopsy;Breath Tests;Bronchoscopy;Child;Child, Preschool;Cilia/ultrastructure;Disease Susceptibility;Female;Humans;Infant;Infant, Newborn;Kartagener Syndrome/complications/*diagnosis/pathology;Male;Microscopy, Electron;Nasal Mucosa/metabolism;Nitric Oxide/analysis;Otitis Media/etiology;Respiratory Distress Syndrome, Newborn/etiology;Respiratory Tract Infections/etiology;…
rayyan-1242011868	Serratiopeptidase: A systematic review of the existing evidence	2013			International Journal of Surgery		11	3	209-217	Bhagat, S. and Agarwal, M. and Roy, V.	https://www.scopus.com/inward/record.uri?eid=2-s2.0-84875482049&doi=10.1016%2fj.ijsu.2013.01.010&partnerID=40&md5=3c3fa1c90e9042de5c841dd002f0441a				Background: Serratiopeptidase is a proteolytic enzyme prescribed in various specialities like surgery, orthopaedics, otorhinolaryngology, gynaecology and dentistry for its anti-inflammatory, anti-edemic and analgesic effects. Some anecdotal reports suggest it to possess anti-atherosclerotic effects also, due to its fibrinolytic and caseinolytic properties. Despite being widely used there are few …	Export Date: 19 March 2024; Cited By: 76 | RAYYAN-INCLUSION: {"Ana"=>"Excluded", "Katarina"=>"Excluded"} | RAYYAN-LABELS: systematic review | RAYYAN-EXCLUSION-REASONS: wrong publication type	10.1016/j.ijsu.2013.01.010	Adverse drug reactions;Anti-inflammatory agents;Danzen;Pharmacodynamics;Pharmacokinetics;Proteolytic enzymes;Serralysin;Serrapeptase;Serratiapeptase;Serratiopeptidase;Animals;Anti-Inflammatory Agents, Non-Steroidal;Clinical Trials as Topic;Humans;Peptide Hydrolases;Randomized Controlled Trials as Topic;acetylsalicylic acid;betamethasone;cefalexin;cefotiam;clopidogrel;diclofenac;fish oil;ibuprofen…
rayyan-1242011869	Antimicrobial peptides: A promising avenue for human healthcare	2020			Current Pharmaceutical Biotechnology		21	2	90-96	Bhopale, G. M.	https://www.scopus.com/inward/record.uri?eid=2-s2.0-85079561207&doi=10.2174%2f1389201020666191011121722&partnerID=40&md5=0509d3472c307e1dfa01ebb8311cbc3f				Antimicrobial drugs resistant microbes have been observed worldwide and therefore alternative development of antimicrobial peptides has gained interest in human healthcare. Enormous progress has been made in the development of antimicrobial peptide during the last decade due to major advantages of AMPs such as broad-spectrum activity and low levels of induced resistance over the current antimicro…	Export Date: 19 March 2024; Cited By: 15 | RAYYAN-INCLUSION: {"Ana"=>"Excluded", "Katarina"=>"Excluded"} | RAYYAN-LABELS: review | RAYYAN-EXCLUSION-REASONS: wrong publication type	10.2174/1389201020666191011121722	Antimicrobial peptide development;Antimicrobial peptides;Antimicrobial resistance;Drug resistant bacteria;Synthetic antimicrobial peptide;Therapeutic agents;Anti-Infective Agents;Antimicrobial Cationic Peptides;Drug Discovery;Humans;Microbial Sensitivity Tests;brilacidin;c 16g 2;dpk 060;dusquetide;hLF 1 11;ltx 109;murepavadin;omiganan;p 2ta;pac 113;polypeptide antibiotic agent;pxlo 1;ramoplanin;s…
rayyan-1242011870	Human Milk Oligosaccharides as Potential Antibiofilm Agents: A Review	2022			Nutrients		14	23		Bhowmik, A. and Chunhavacharatorn, P. and Bhargav, S. and Malhotra, A. and Sendrayakannan, A. and Kharkar, P. S. and Nirmal, N. P. and Chauhan, A.	https://www.scopus.com/inward/record.uri?eid=2-s2.0-85143585555&doi=10.3390%2fnu14235112&partnerID=40&md5=dca72f91b36eeca12d2937126c06f5be				Surface-associated bacterial communities called biofilms are ubiquitous in nature. Biofilms are detrimental in medical settings due to their high tolerance to antibiotics and may alter the final pathophysiological outcome of many healthcare-related infections. Several innovative prophylactic and therapeutic strategies targeting specific mechanisms and/or pathways have been discovered and exploite…	Export Date: 19 March 2024; Cited By: 3 | RAYYAN-INCLUSION: {"Ana"=>"Excluded", "Katarina"=>"Excluded"} | RAYYAN-LABELS: review | RAYYAN-EXCLUSION-REASONS: wrong publication type	10.3390/nu14235112	antimicrobial resistance;biofilm;gut microbiota;human milk oligosaccharides;cell surface receptor;n acetylglucosamine;oligosaccharide;prebiotic agent;antibiofilm activity;antibiotic resistance;antimicrobial activity;bacterial colonization;bacterial endocarditis;blood vessel graft;breast milk;chemical interaction;chemical structure;chronic rhinosinusitis;colorectal cancer;cystic fibrosis;dendritic…
rayyan-1242011871	A mouse-to-man candidate gene study identifies association of chronic otitis media with the loci TGIF1 and FBXO11	2017			Scientific Reports		7	1		Bhutta, M. F. and Lambie, J. and Hobson, L. and Goel, A. and HafrÃ©n, L. and Einarsdottir, E. and Mattila, P. S. and Farrall, M. and Brown, S. and Burton, M. J.	https://www.scopus.com/inward/record.uri?eid=2-s2.0-85030539160&doi=10.1038%2fs41598-017-12784-8&partnerID=40&md5=49ea35366d6b843479f3d298b8387ad2				Chronic otitis media with effusion (COME) is the most common cause of hearing loss in children, and known to have high heritability. Mutant mouse models have identified Fbxo11, Evi1, Tgif1, and Nisch as potential risk loci. We recruited children aged 10 and under undergoing surgical treatment for COME from 35 hospitals in the UK, and their nuclear family. We performed association testing with the…	Export Date: 19 March 2024; Cited By: 12 | RAYYAN-INCLUSION: {"Ana"=>"Excluded", "Katarina"=>"Excluded"} | RAYYAN-EXCLUSION-REASONS: Wrong method,+wrong method	10.1038/s41598-017-12784-8	Alleles;Animals;Child;Child, Preschool;Chronic Disease;Cohort Studies;Disease Models, Animal;F-Box Proteins;Female;Gene Expression;Genetic Loci;Genome-Wide Association Study;Homeodomain Proteins;Humans;Imidazoline Receptors;Intracellular Signaling Peptides and Proteins;Male;MDS1 and EVI1 Complex Locus Protein;Mice;Otitis Media with Effusion;Protein-Arginine N-Methyltransferases;Repressor Proteins…
rayyan-1242011872	Understanding the aetiology and resolution of chronic otitis media from animal and human studies	2017	11	1	DISEASE MODELS & MECHANISMS	1754-8403 1754-8411	10	11	1289-1300	Bhutta, M. F. and Thornton, R. B. and Kirkham, L. A. S. and Kerschner, J. E. and Cheeseman, M. T.					Inflammation of the middle ear, knownclinicallyas chronic otitis media, presents in different forms, such as chronic otitis media with effusion (COME; glue ear) and chronic suppurative otitis media (CSOM). These are highly prevalent diseases, especially in childhood, and lead to significant morbidity worldwide. However, much remains unclear about this disease, including its aetiology, initiation …	RAYYAN-INCLUSION: {"Ana"=>"Excluded", "Katarina"=>"Excluded"} | RAYYAN-LABELS: review | RAYYAN-EXCLUSION-REASONS: wrong publication type	10.1242/dmm.029983	Humanities;Humanism;Humans;Animal Shells;Animals;Otitis;Otitis Media
rayyan-1242011874	Metaproteomic Analysis of Nasopharyngeal Swab Samples to Identify Microbial Peptides in COVID-19 Patients	2023			Journal of Proteome Research		22	8	2608-2619	Bihani, S. and Gupta, A. and Mehta, S. and Rajczewski, A. T. and Johnson, J. and Borishetty, D. and Griffin, T. J. and Srivastava, S. and Jagtap, P. D.	https://www.scopus.com/inward/record.uri?eid=2-s2.0-85166467727&doi=10.1021%2facs.jproteome.3c00040&partnerID=40&md5=753dc1bb6fe58940d57fb460344e0520				During the COVID-19 pandemic, impaired immunity and medical interventions resulted in cases of secondary infections. The clinical difficulties and dangers associated with secondary infections in patients necessitate the exploration of their microbiome. Metaproteomics is a powerful approach to study the taxonomic composition and functional status of the microbiome under study. In this study, the m…	Export Date: 19 March 2024; Cited By: 1 | RAYYAN-INCLUSION: {"Ana"=>"Excluded", "Katarina"=>"Excluded"} | RAYYAN-EXCLUSION-REASONS: wrong population	10.1021/acs.jproteome.3c00040	COVID-19 pandemic;metaproteomics;parallel reaction monitoring;Coinfection;COVID-19;Humans;Nasopharynx;Pandemics;Peptides;proteome;peptide;Actinomyces;Actinomyces bowdenii;acute diarrhea;adult;amino acid sequence;Article;Aspergillus;Bacillus cereus;Bacillus subtilis;bacteremia;bioinformatics;bloodstream infection;botulism;Burkholderia cenocepacia;Campylobacter jejuni;Candida;candidiasis;catheter i…
rayyan-1242011875	Synbiotic or Zinc supplementation in the treatment of children with bacterial pneumonia, a double-blinded randomized clinical trial	2021	12		INTERNATIONAL JOURNAL OF PEDIATRICS-MASHHAD	2345-5047 2345-5055	9	12	15029-15046	Binesh, S. and Keykhosravi, A. and Nematshahi, M. and Akbarian, M. J. and Sani, S. M. R.					Background: There is disagreement about the use of zinc and synbiotics in improving the effectiveness of antibiotics in the treatment of bacterial pneumonia in children or reducing the side effects of this treatment. The aim of this study was to evaluate the interventional effects of synbiotics and zinc sulfate on reducing clinical symptoms and the average duration of treatment in children suffer…	RAYYAN-INCLUSION: {"Ana"=>"Excluded", "Katarina"=>"Excluded"} | RAYYAN-EXCLUSION-REASONS: wrong population	10.22038/IJP.2021.57697.4525	Pneumonia, Bacterial;Zinc;Pneumonia
rayyan-1242011876	Management of otitis media	2005			Medicine Today		6	8	14-21	Birman, C.	https://www.scopus.com/inward/record.uri?eid=2-s2.0-23844473319&partnerID=40&md5=4a42e6ea5f85c301ecd626d28e910b99				â€¢ Acute otitis media (AOM) often does not need antibiotic treatment in the first 24 hours of symptoms. Analgesia should be provided. â€¢ Recurren AOM (three or more episodes of AOM within a six-month period) should be treated. â€¢ Otitis media with effusion (OME) present for at least three months and associated with conductive hearing loss should be treated. â€¢ Otitis media associated with dam…	Export Date: 19 March 2024; Cited By: 0 | RAYYAN-INCLUSION: {"Ana"=>"Excluded", "Katarina"=>"Excluded"} | RAYYAN-LABELS: review | RAYYAN-EXCLUSION-REASONS: wrong publication type		amoxicillin;amoxicillin plus clavulanic acid;analgesic agent;antibiotic agent;cefaclor;clamohexal;corticosteroid;dymadon;glutamic acid;ibuprofen;karlor;keflor;maxamox;nonsteroid antiinflammatory agent;paracetamol;Pneumococcus vaccine;adenoidectomy;analgesia;antibiotic therapy;auditory ossicle;auditory tube;biofilm;child care;chronic otitis media;clinical examination;conduction deafness;device;dis…
rayyan-1242011877	Peptides selected for binding to a virulent strain of Haemophilus influenzae by phage display are bactericidal	2005			Antimicrobial Agents and Chemotherapy		49	7	2972-2978	Bishop-Hurley, S. L. and Schmidt, F. J. and Erwin, A. L. and Smith, A. L.	https://www.scopus.com/inward/record.uri?eid=2-s2.0-21444438641&doi=10.1128%2fAAC.49.7.2972-2978.2005&partnerID=40&md5=8eda37e7e8f23763aa27504debb893c6				Nontypeable Haemophilus influenzae (NTHi) is an obligate parasite of the oropharynx of humans, in whom it commonly causes mucosal infections such as otitis media, sinusitis, and bronchitis. We used a subtractive phage display approach to affinity select for peptides binding to the cell surface of a novel invasive NTHi strain R2866 (also called Int1). Over half of the selected phage peptides teste…	Export Date: 19 March 2024; Cited By: 30 | RAYYAN-INCLUSION: {"Ana"=>"Excluded", "Katarina"=>"Excluded"} | RAYYAN-EXCLUSION-REASONS: duplicate,Wrong method	10.1128/AAC.49.7.2972-2978.2005	Amino Acid Sequence;Anti-Bacterial Agents;Haemophilus influenzae;Humans;Microbial Sensitivity Tests;Molecular Sequence Data;Peptide Library;Peptides;Virulence;beta defensin 2;cathelicidin antimicrobial peptide LL 37;cation;defensin HNP 1;magainin 2;polymyxin B;polypeptide antibiotic agent;unclassified drug;article;bacterial strain;bacterial virulence;bactericidal activity;bacterium isolate;bronch…
rayyan-1242011878	Antibiofilm Properties of Acetic Acid	2015	7		ADVANCES IN WOUND CARE	2162-1918 2162-1934	4	7	363-372	Bjarnsholt, T. and Alhede, M. and Jensen, P. O. and Nielsen, A. K. and Johansen, H. K. and Homoe, P. and Hoiby, N. and Givskov, M. and Kirketerp-Moller, K.					Bacterial biofilms are known to be extremely tolerant toward antibiotics and other antimicrobial agents. These biofilms cause the persistence of chronic infections. Since antibiotics rarely resolve these infections, the only effective treatment of chronic infections is surgical removal of the infected implant, tissue, or organ and thereby the biofilm. Acetic acid is known for its antimicrobial ef…	RAYYAN-INCLUSION: {"Ana"=>"Excluded", "Katarina"=>"Excluded"} | RAYYAN-EXCLUSION-REASONS: wrong population	10.1089/wound.2014.0554	Acetates;Acetals;Acetic Acid
rayyan-1242011879	Current Concepts Regarding the Effect of Wound Microbial Ecology and Biofilms on Wound Healing	2010	12		SURGICAL CLINICS OF NORTH AMERICA	0039-6109 1558-3171	90	6	1147-+	Black, C. E. and Costerton, J. W.					Biofilms are a collection of microbes that adhere to surfaces by manufacturing a matrix that shields them from environmental elements Wound biofilms are difficult to evaluate clinically and standard culture methods are inadequate for capturing the true bioburden present in the biofilm New molecular techniques provide the means for rapid detection and evaluation of wound biofilms and may prove to …	RAYYAN-INCLUSION: {"Ana"=>"Excluded", "Katarina"=>"Excluded"} | RAYYAN-LABELS: review | RAYYAN-EXCLUSION-REASONS: wrong population,wrong publication type	10.1016/j.suc.2010.08.009	Wound Healing
rayyan-1242011880	Design and characterization of protein e-pila, a candidate fusion antigen for nontypeable haemophilus influenzae vaccine	2019			Infection and Immunity		87	8		Blais, N. and Somers, D. and Faubert, D. and LabbÃ©, S. and Castado, C. and Ysebaert, C. and Gagnon, L. P. and Champagne, J. and GagnÃ©, M. and Martin, D.	https://www.scopus.com/inward/record.uri?eid=2-s2.0-85070420447&doi=10.1128%2fIAI.00022-19&partnerID=40&md5=fdffc6c8996a7327754c629e14b75a09				Nontypeable Haemophilus influenzae (NTHi) is a pathogen known for being a frequent cause of acute otitis media in children and respiratory tract infections in adults with chronic obstructive pulmonary disease. In the present study, a vaccine antigen based on the fusion of two known NTHi adhesive proteins, protein E (PE) and a pilin subunit (PilA), was developed. The quality of the combined antige…	Export Date: 19 March 2024; Cited By: 8 | RAYYAN-INCLUSION: {"Ana"=>"Excluded", "Katarina"=>"Excluded"} | RAYYAN-EXCLUSION-REASONS: Wrong method,+wrong method	10.1128/IAI.00022-19	Crystal structure;Fusion antigen;Haemophilus influenzae;PE;PilA;Antigens, Bacterial;Bacterial Proteins;Crystallization;Fimbriae Proteins;Haemophilus Vaccines;Protein Folding;Vaccines, Synthetic;antigen;bacterial protein;disulfide;fusion protein;Haemophilus influenzae vaccine;pilin;protein e;protein pila;signal peptide;unclassified drug;vitronectin;bacterial antigen;fimbria protein;Haemophilus vac…
rayyan-1242011881	The <i>Moraxella catarrhalis</i> phase-variable DNA methyltransferase ModM3 is an epigenetic regulator that affects bacterial survival in an in vivo model of otitis media	2019	12	9	BMC MICROBIOLOGY	1471-2180	19	1		Blakeway, L. V. and Tan, A. and Jurcisek, J. A. and Bakaletz, L. O. and Atack, J. M. and Peak, I. R. and Seib, K. L.					Background: Moraxella catarrhalis is a leading cause of otitis media (OM) and chronic obstructive pulmonary disease (COPD). M. catarrhalis contains a Type III DNA adenine methyltransferase (ModM) that is phase-variably expressed (i.e., its expression is subject to random, reversible ON/OFF switching). ModM has six target recognition domain alleles (modM1-6), and we have previously shown that modM…	RAYYAN-INCLUSION: {"Ana"=>"Excluded", "Katarina"=>"Excluded"} | RAYYAN-EXCLUSION-REASONS: Wrong method,+wrong method	10.1186/s12866-019-1660-y	DNA (Cytosine-5-)-Methyltransferase;Otitis;Methyltransferases
rayyan-1242011882	Future perspective on host-pathogen interactions during bacterial biofilm formation within the nasopharynx	2012	2		FUTURE MICROBIOLOGY	1746-0913 1746-0921	7	2	227-239	Blanchette, K. A. and Orihuela, C. J.					Nasopharyngeal colonization provides bacteria with a place of residence, a platform for person-to-person transmission and for many opportunistic pathogens it is a prerequisite event towards the development of invasive disease. Therefore, how host factors within the nasopharynx contribute to, inhibit or otherwise shape biofilm formation, the primary mode of existence for colonizing bacteria, and h…	RAYYAN-INCLUSION: {"Ana"=>"Excluded", "Katarina"=>"Excluded"} | RAYYAN-LABELS: review | RAYYAN-EXCLUSION-REASONS: wrong publication type	10.2217/FMB.11.160
rayyan-1242011883	The Effect of Pluronic-Coated Gold Nanoparticles in Hearing Preservation Following Cochlear Implantation-Pilot Study	2022	8	28	Audiol Res	2039-4330 (Print) 2039-4330	12	5	466-475	Blebea, C. M. and Necula, V. and Potara, M. and Dindelegan, M. G. and Ujvary, L. P. and Botan, E. C. and Maniu, A. A. and Cosgarea, M.		eng		Department of Otorhinolaryngology, "Iuliu Hatieganu" University of Medicine and Pharmacy, 400337 Cluj-Napoca, Romania. Department of Otolaryngology, Emergency County Hospital, 400006 Cluj-Napoca, Romania. Nanobiophotonics and Laser Microspectroscopy Center, Interdisciplinary Research Institute in Bio-Nano-Sciences, Babes-Bolyai University, T. Laurian Str. 42, 400271 Cluj-Napoca, Romania. Departme…	Introduction: During cochlear implantation, electrode insertion can cause cochlear damage, inflammation, and apoptosis, which can affect the residual hearing. Nanoparticles are increasingly studied as a way to increase the availability of inner ear protective factors. We studied the effect on rats of Pluronic-coated gold nanoparticles (Plu-AuNPs) containing dexamethasone, which were applied local…	2039-4349 Blebea, Cristina Maria Orcid: 0000-0003-2230-3435 Necula, Violeta Potara, Monica Dindelegan, Maximilian George Orcid: 0000-0002-4334-0967 Ujvary, Laszlo Peter Botan, Emil Claudiu Maniu, Alma Aurelia Cosgarea, Marcel PN-III-P2-2.1-PED-2019-3813/Unitatea Executiva Pentru Finantarea Invatamantului Superior a Cercetarii Dezvoltarii si Inovarii/ Journal Article Switzerland Audiol Res. 2022 A…	10.3390/audiolres12050047	Abr;Pluronic;cochlear implant;dexamethasone;hearing loss;nanomaterials;Pilot Projects;Poloxamer
rayyan-1242011884	Consequences of Evolution: Is Rhinosinusitis, Like Otitis Media, a Unique Disease of Humans?	2012	12		OTOLARYNGOLOGY-HEAD AND NECK SURGERY	0194-5998	147	6	986-991	Bluestone, C. D. and Pagano, A. S. and Swarts, J. D. and Laitman, J. T.					We hypothesize that if otitis media is most likely primarily a human disease due to consequences of evolution, rhinosinusitis may also be limited to humans for similar reasons. If otitis media, with its associated hearing loss, occurred in animals in the wild, they probably would have been culled out by predation. Similarly, if rhinosinusitis occurred regularly in animals, they likely would have …	RAYYAN-INCLUSION: {"Ana"=>"Excluded", "Katarina"=>"Excluded"} | RAYYAN-EXCLUSION-REASONS: +wrong method,wrong publication type	10.1177/0194599812461892	Humanities;Humanism;Humans;Otitis;Tocopherols
rayyan-1242011885	Efficacy and safety of plasma exchange with 5% albumin to modify cerebrospinal fluid and plasma amyloid-Î² concentrations and cognition outcomes in Alzheimer's disease patients: A multicenter, randomized, controlled clinical trial	2017			Journal of Alzheimer's Disease		56	1	129-143	Boada, M. and Anaya, F. and Ortiz, P. and OlazarÃ¡n, J. and Shua-Haim, J. R. and Obisesan, T. O. and HernÃ¡ndez, I. and MuÃ±oz, J. and Buendia, M. and Alegret, M. and Lafuente, A. and TÃ¡rraga, L. and NÃºÃ±ez, L. and Torresh, M. and Ramon Grifols, J. and Ferrer, I. and Lopez, O. L. and PÃ¡ezh, A.	https://www.scopus.com/inward/record.uri?eid=2-s2.0-85030102787&doi=10.3233%2fJAD-160565&partnerID=40&md5=c188b9387ca927cf3efa22bd2e34bc9c				Background: Studies conducted in animal models and humans suggest the presence of a dynamic equilibrium of amyloid-Î² (A) peptide between cerebrospinal fluid (CSF) and plasma compartments. Objective: To determine whether plasma exchange (PE) with albumin replacement was able to modify Aconcentrations in CSF and plasma as well as to improve cognition in patients with mild-moderate Alzheimer's dise…	Export Date: 19 March 2024; Cited By: 61 | RAYYAN-INCLUSION: {"Ana"=>"Excluded", "Katarina"=>"Excluded"} | RAYYAN-EXCLUSION-REASONS: wrong population	10.3233/JAD-160565	Albumin;Alzheimer's disease;CSF AÎ²;Plasma AÎ²;Plasma exchange;Aged;Aged, 80 and over;Albumins;Alzheimer Disease;Amyloid beta-Peptides;Cognition Disorders;Female;Follow-Up Studies;Humans;Magnetic Resonance Imaging;Male;Middle Aged;Neuropsychological Tests;Psychiatric Status Rating Scales;Tomography Scanners, X-Ray Computed;alanine aminotransferase;amyloid beta protein;aspartate aminotransferase;g…
rayyan-1242011886	Respiratory manifestations in 38 patients with Alstrom syndrome	2017	4		PEDIATRIC PULMONOLOGY	8755-6863 1099-0496	52	4	487-493	Boerwinkle, C. and Marshall, J. D. and Bryant, J. and Gahl, W. A. and Olivier, K. N. and Gunay-Aygun, M.					Objectives: Alstrom syndrome (AS) is a rare, multi-system condition characterized by retinal degeneration, sensorineural hearing loss, obesity, insulin-resistant diabetes, hypertriglyceridemia, cardiomyopathy, hepatorenal disease, and recurrent respiratory infections. It belongs to a group of genetic disorders known as primary ciliopathies, which includes autosomal dominant and recessive polycyst…	RAYYAN-INCLUSION: {"Ana"=>"Excluded", "Katarina"=>"Excluded"} | RAYYAN-EXCLUSION-REASONS: wrong population	10.1002/ppul.23607
rayyan-1242011887	[Assessment of the effectiveness of sinuforte used for the combined treatment of rhinosinusitis and exudative otitis media in children]	2010			Vestn Otorinolaringol	0042-4668 (Print) 0042-4668		4	74-7	Bogomil'skiÄ­, M. R. and Garashchenko, T. I. and Denisova, O. A.		rus			The objective of the present study was to evaluate efficiency, safety, and tolerability of two single doses of sinuforte (INVAR, Russia) used in the combined treatment of rhinosinusitis (including that with concurrent exudative otitis media) in children at the age from 5 to 12 years. The data obtained suggest high efficiency of sinuforte in the treatment of mild and moderately severe acute rhinos…	Bogomil'skiÄ­, M R Garashchenko, T I Denisova, O A Clinical Trial, Phase III English Abstract Journal Article Randomized Controlled Trial Russia (Federation) Vestn Otorinolaringol. 2010;(4):74-7. | RAYYAN-INCLUSION: {"Ana"=>"Excluded", "Katarina"=>"Excluded"} | RAYYAN-LABELS: russian | RAYYAN-EXCLUSION-REASONS: foreign language		Anti-Bacterial Agents/therapeutic use;Child;Child, Preschool;Combined Modality Therapy;*Cyclamen;Female;Humans;Male;Otitis Media with Effusion/drug therapy/surgery/*therapy;Phytotherapy;Plant Extracts/*therapeutic use;Rhinitis/drug therapy/surgery/*therapy;Sinusitis/drug therapy/surgery/*therapy;Treatment Outcome;Otitis
rayyan-1242011888	The effect of fascia and free skin graft on the healing of mastoid cavity after canal wall down mastoidectomy	2021			Journal of Laryngology and Otology		135	12	1094-1099	Bongale, K. R. and Bhat, V. K. and Shetty, A. M.	https://www.scopus.com/inward/record.uri?eid=2-s2.0-85117396869&doi=10.1017%2fS0022215121002802&partnerID=40&md5=d2f6a460ea9006ad1c7d18ad6cd3b2d7				Objective Post-mastoidectomy delayed cavity healing is a challenge to manage. This study aimed to cut down healing time with a simple technique (fascia with a skin graft) and compared it with controls without this technique. Method The current study was a prospective non-randomised controlled study, conducted in a tertiary referral hospital. Thirty cases and 30 controls with squamosal type chroni…	Export Date: 19 March 2024; Cited By: 0 | RAYYAN-INCLUSION: {"Ana"=>"Excluded", "Katarina"=>"Excluded"} | RAYYAN-EXCLUSION-REASONS: Wrong method,+wrong method	10.1017/S0022215121002802	Mastoid;Mastoidectomy;Otitis Media;Skin Grafting;antibiotic agent;gel;gelatin sponge;gelfoam;ornidazole;povidone iodine;silver nanoparticle;adolescent;adult;aged;Article;child;chronic otitis media;clinical article;clinical trial;controlled study;epithelization;fascia;female;follow up;free skin graft;human;male;pilot study;prospective study;surgical technique;temporal bone;wound healing;Skin Trans…
rayyan-1242011889	Potential health benefits of garlic (Allium sativum): A narrative review	2008			Journal of Complementary and Integrative Medicine		5	1		Bongiorno, P. B. and Fratellone, P. M. and LoGiudice, P.	https://www.scopus.com/inward/record.uri?eid=2-s2.0-38849128313&doi=10.2202%2f1553-3840.1084&partnerID=40&md5=493c42e830633ce2aef2aa37598aa883				A member of the Liliaceae family, garlic (Allium sativum) is highly regarded throughout the world for both its medicinal and culinary value. Early men of medicine such as Hippocrates, Pliny and Aristotle encouraged a number of therapeutic uses for this botanical. Today, it is commonly used in many cultures as a seasoning or spice. Garlic also stands as the second most utilized supplement. With it…	Export Date: 19 March 2024; Cited By: 51 | RAYYAN-INCLUSION: {"Ana"=>"Excluded", "Katarina"=>"Excluded"} | RAYYAN-LABELS: review | RAYYAN-EXCLUSION-REASONS: wrong publication type	10.2202/1553-3840.1084	Alzheimer's;Atherosclerosis;Botanical medicine;Cancer;Cardiovascular disease;Children;Garlic;Herbal medicine;allicin;alpha tocopherol;antibiotic agent;cholesterol;fibrinogen;fish oil;garlic extract;glutathione;homocysteine;lycopene;placebo;thromboxane B2;triacylglycerol;warfarin;Alzheimer disease;antibacterial activity;antifungal activity;antioxidant activity;article;cholesterol blood level;clini…
rayyan-1242011890	Primary ciliary dyskinesia, an orphan disease	2013			European Journal of Pediatrics		172	2	151-162	Boon, M. and Jorissen, M. and Proesmans, M. and De Boeck, K.	https://www.scopus.com/inward/record.uri?eid=2-s2.0-84877132603&doi=10.1007%2fs00431-012-1785-6&partnerID=40&md5=2882ba19d8c90d435c76fa8f661b41c5				Primary ciliary dyskinesia (PCD) is a rare autosomal recessive disease, caused by specific primary structural and/or functional abnormalities of the motile cilia, in contrast with the transitory abnormalities seen in secondary ciliary dyskinesia. Disease-causing mutations in at least 16 genes have already been identified. The true incidence of PCD may be higher than currently reported, because th…	Export Date: 19 March 2024; Cited By: 68 | RAYYAN-INCLUSION: {"Ana"=>"Excluded", "Katarina"=>"Excluded"} | RAYYAN-LABELS: review | RAYYAN-EXCLUSION-REASONS: wrong publication type	10.1007/s00431-012-1785-6	Bronchiectasis;Cilia;Genetics;Male infertility;Respiratory epithelium;Situs inversus;Humans;Kartagener Syndrome;Nitric Oxide;Nose;Rare Diseases;antibiotic agent;azithromycin;ibuprofen;mannitol;saccharin;steroid;technetium 99m;audiometry;chronic otitis media;ciliary dyskinesia;cystic fibrosis;female infertility;hearing impairment;human;hydrocephalus;immunofluorescence microscopy;in vitro study;oto…
rayyan-1242011891	Visualising Middle Ear Biofilms in Otitis Media: a new benchmark for successful treatment	2012	9		ENT Audiol News	2042-2156 (Print) 2042-2156	21	4	94-95	Boppart, S. A.		eng		Bliss Professor of Engineering, Director, Imaging at Illinois.		Boppart, Stephen A R01 EB013723/EB/NIBIB NIH HHS/United States Journal Article Scotland ENT Audiol News. 2012 Sep-Oct;21(4):94-95. | RAYYAN-INCLUSION: {"Ana"=>"Excluded", "Katarina"=>"Excluded"} | RAYYAN-EXCLUSION-REASONS: Wrong method,+wrong method		Benchmarking;Ear, Middle;Ear, Inner;Otitis
rayyan-1242011892	Finding Bugs in your Ear: Clinical Imaging of Middle-Ear Infections and Biofilms using OCT	2015			2015 CONFERENCE ON LASERS AND ELECTRO-OPTICS (CLEO)					Boppart, S. A. and Ieee					Handheld OCT scanners have been developed for screening and characterizing middle-ear infections that are highly prevalent in the pediatric population. OCT enables non-invasive identification of bacterial biofilms that will impact clinical treatment of this disease.	RAYYAN-INCLUSION: {"Ana"=>"Excluded", "Katarina"=>"Excluded"} | RAYYAN-LABELS: conference paper | RAYYAN-EXCLUSION-REASONS: wrong publication type		Ear, Middle;Ear, Inner
rayyan-1242011893	33rd Annual Meeting of the European Society for Paediatric Infectious Diseases in Leipzig, Germany	2016			Pediatric Infectious Disease Journal		35		209-210	Borte, M. and Schuster, V.	https://www.scopus.com/inward/record.uri?eid=2-s2.0-84955346639&doi=10.1097%2fINF.0000000000000985&partnerID=40&md5=477673edde03eab8cad58f15174a5bba					Export Date: 19 March 2024; Cited By: 0 | RAYYAN-INCLUSION: {"Ana"=>"Excluded", "Katarina"=>"Excluded"} | RAYYAN-LABELS: abstract | RAYYAN-EXCLUSION-REASONS: wrong publication type	10.1097/INF.0000000000000985	Communicable Disease Control;Communicable Diseases;Germany;Global Health;Humans;Infectious Disease Medicine;Pediatrics;Societies, Medical;gamma interferon;prebiotic agent;probiotic agent;vaccine;antibiotic resistance;atopic dermatitis;Austria;bacterial arthritis;bacterial meningitis;Bangladesh;Belgium;Brazil;chickenpox;child;child care;childhood disease;clinical education;clinical practice;clinic…
rayyan-1242011894	Recalcitrant otorrhea due to Pseudomonas biofilm	2003	11		Otolaryngol Head Neck Surg	0194-5998 (Print) 0194-5998	129	5	599-601	Bothwell, M. R. and Smith, A. L. and Phillips, T.		eng		Department of Pediatric Otolaryngology, University of Missouri-Columbia, Columbia, MO, USA. bothwellm@health.missouri.edu		Bothwell, Marcella R Smith, Arnold L Phillips, Thomas Case Reports Journal Article England Otolaryngol Head Neck Surg. 2003 Nov;129(5):599-601. doi: 10.1016/S0194-59980301395-0. | RAYYAN-INCLUSION: {"Ana"=>"Excluded", "Katarina"=>"Excluded"} | RAYYAN-LABELS: case report | RAYYAN-EXCLUSION-REASONS: Wrong method,wrong publication type	10.1016/s0194-59980301395-0	Acute Disease;Anti-Bacterial Agents/therapeutic use;Biofilms/*growth & development;Cerebrospinal Fluid Otorrhea/drug therapy/*microbiology;Child, Preschool;Humans;Male;Middle Ear Ventilation/*instrumentation;Otitis Media with Effusion/*surgery;Pseudomonas/*isolation & purification;Pseudomonas Infections/drug therapy/*microbiology
rayyan-1242011896	Effect of N-acetylcysteine for the treatment of otitis media with effusion	2014	4		ENT UPDATES	2149-7109 2149-6498	4	1	20-24	Boztepe, O. F. and GÃ¼n, T. and GÃ¼r, Ã–E and Karakus, M. F. and Bilal, N. and Arda, H. N.					Objective: To show the efficacy of mucopeptid breaking agent N-acetylcysteine on the treatment of otitis media with effusion. Methods: A total of 64 patients who were admitted to our clinic and diagnosed otitis media with effusion were included in the study. The study group of 33 patients were administered antibiotics, decongestants, and N-acetylcysteine. The control group was treated with only a…	RAYYAN-INCLUSION: {"Ana"=>"Excluded", "Katarina"=>"Excluded"} | RAYYAN-EXCLUSION-REASONS: Wrong method	10.2399/jmu.2014001005	Acetylcysteine;Otitis Media with Effusion;Otitis;Otitis Media
rayyan-1242011897	Development of <i>Pseudomonas aeruginosa</i> Biofilms in Partial-Thickness Burn Wounds Using a Sprague-Dawley Rat Model	2019	1		JOURNAL OF BURN CARE & RESEARCH	1559-047X 1559-0488	40	1	44-57	Brandenburg, K. S. and Weaver, A. J. and Qian, L. W. and You, T. and Chen, P. and Karna, S. L. R. and Fourcaudot, A. B. and Sebastian, E. A. and Abercrombie, J. J. and Pineda, U. and Hong, J. S. and Wienandt, N. A. and Leung, K. P.					We used a modified Walker-Mason scald burn rat model to demonstrate that Pseudomonas aeruginosa, a common opportunistic pathogen in the burn ward and notable biofilm former, establishes biofilms within deep partial-thickness burn wounds in rats. Deep partial-thickness burn wounds, similar to 10% of the TBSA, were created in anesthetized male Sprague-Dawley rats (350-450 g; n = 84). Immediately po…	RAYYAN-INCLUSION: {"Ana"=>"Excluded", "Katarina"=>"Excluded"} | RAYYAN-EXCLUSION-REASONS: wrong population	10.1093/jbcr/iry043	Pseudomonas aeruginosa;Rats;Burns;Rats, Sprague-Dawley
rayyan-1242011898	Chronic Otitis Media in Patients with Chronic Rhinosinusitis: A Systematic Review	2023			Medicina (Lithuania)		59	1		Brescia, G. and Frosolini, A. and Franz, L. and Daloiso, A. and Fantin, F. and Lovato, A. and Filippis, C. D. and Marioni, G.	https://www.scopus.com/inward/record.uri?eid=2-s2.0-85146789018&doi=10.3390%2fmedicina59010123&partnerID=40&md5=184061b3dc179cb4fe191c6cef0c1daa				Introduction: Chronic otitis media (COM) and chronic rhinosinusitis (CRS) are two of the most common otolaryngological disorders. CRS and COM share pathophysiological mechanisms such as bacterial infection, biofilm, and the persistence of the obstruction state of ventilation routes. The purpose of this systematic review was to evaluate all available information on the association between COM and …	Export Date: 19 March 2024; Cited By: 3 | RAYYAN-INCLUSION: {"Ana"=>"Excluded", "Katarina"=>"Excluded"} | RAYYAN-LABELS: systematic review | RAYYAN-EXCLUSION-REASONS: wrong publication type	10.3390/medicina59010123	airway;chronic otitis media;chronic rhinosinusitis;inflammation;rhinosinusitis;Chronic Disease;Humans;Nose;Otitis Media;Rhinitis;Sinusitis;complication;human;Otitis
rayyan-1242011899	Pneumococcal neuraminidase A: an essential upper airway colonization factor for Streptococcus pneumoniae	2012	8		MOLECULAR ORAL MICROBIOLOGY	2041-1006 2041-1014	27	4	270-283	Brittan, J. L. and Buckeridge, T. J. and Finn, A. and Kadioglu, A. and Jenkinson, H. F.					Streptococcus pneumoniae colonizes the upper respiratory tract from where the organisms may disseminate systemically to cause life threatening infections. The mechanisms by which pneumococci colonize epithelia are not understood, but neuraminidase A (NanA) has a major role in promoting growth and survival in the upper respiratory tract. In this article we show that mutants of S.similar to pneumon…	RAYYAN-INCLUSION: {"Ana"=>"Excluded", "Katarina"=>"Excluded"} | RAYYAN-EXCLUSION-REASONS: Wrong method,+wrong method	10.1111/j.2041-1014.2012.00658.x	Streptococcus
rayyan-1242011900	&ITPseudomonas aeruginosa&IT variants obtained from veterinary clinical samples reveal a role for cyclic di-GMP in biofilm formation and colony morphology	2017	11		MICROBIOLOGY-SGM	1350-0872 1465-2080	163	11	1613-1625	Brock, M. T. and Fedderly, G. C. and Borlee, G. I. and Russell, M. M. and Filipowska, L. K. and Hyatt, D. R. and Ferris, R. A. and Borlee, B. R.					Overuse of antibiotics is contributing to an emerging antimicrobial resistance crisis. To better understand how bacteria adapt tolerance and resist antibiotic treatment, Pseudomonas aeruginosa isolates obtained from infection sites sampled from companion animals were collected and evaluated for phenotypic differences. Selected pairs of clonal isolates were obtained from individual infection sampl…	RAYYAN-INCLUSION: {"Ana"=>"Excluded", "Katarina"=>"Excluded"} | RAYYAN-EXCLUSION-REASONS: wrong population	10.1099/mic.0.000541	Hospitals, Animal
rayyan-1242011901	Epigenetic regulation alters biofilm architecture and composition in multiple clinical isolates of nontypeable haemophilus influenzae	2018			mBio		9	5		Brockman, K. L. and Azzari, P. N. and Branstool, M. T. and Atack, J. M. and Schulz, B. L. and Jen, F. E. C. and Jennings, M. P. and Bakaletz, L. O.	https://www.scopus.com/inward/record.uri?eid=2-s2.0-85055490499&doi=10.1128%2fmBio.01682-18&partnerID=40&md5=e94b7e69b77c8255114b886826c8840a				Biofilms play a critical role in the colonization, persistence, and pathogenesis of many human pathogens. Multiple mucosa-associated pathogens have evolved a mechanism of rapid adaptation, termed the phasevarion, which facilitates a coordinated regulation of numerous genes throughout the bacterial genome. This epigenetic regulation occurs via phase variation of a DNA methyltransferase, Mod. The p…	Export Date: 19 March 2024; Cited By: 26 | RAYYAN-INCLUSION: {"Ana"=>"Excluded", "Katarina"=>"Excluded"} | RAYYAN-EXCLUSION-REASONS: Wrong method,+wrong method	10.1128/mBio.01682-18	DNABII;eDNA;HU;NTHI;Otitis media;Phasevarion;Alkalies;Biofilms;Epigenesis, Genetic;Gene Expression Regulation, Bacterial;Haemophilus Infections;Haemophilus influenzae;Humans;Hydrogen-Ion Concentration;Phenotype;Regulon;bacterial DNA;bacterial enzyme;Hu protein;methyltransferase;methyltransferase ModA2;unclassified drug;alkali;Article;bacterial strain;bacterial virulence;bacterium isolate;biofilm;…
rayyan-1242011902	ModA2 Phasevarion Switching in Nontypeable <i>Haemophilus influenzae</i> Increases the Severity of Experimental Otitis Media	2016	9	1	JOURNAL OF INFECTIOUS DISEASES	0022-1899 1537-6613	214	5	817-824	Brockman, K. L. and Jurcisek, J. A. and Atack, J. M. and Srikhanta, Y. N. and Jennings, M. P. and Bakaletz, L. O.					Several human-adapted bacterial pathogens use a phasevarion (ie, a phase-variable regulon) to rapidly and reversibly regulate the expression of many genes, which include known virulence factors, yet the influence of phasevarion-mediated regulation in pathogenesis remains poorly understood. Here we examine the impact of the nontypeable Haemophilus influenzae (NTHI) ModA2 phasevarion on pathogenesi…	RAYYAN-INCLUSION: {"Ana"=>"Excluded", "Katarina"=>"Excluded"} | RAYYAN-EXCLUSION-REASONS: Wrong method	10.1093/infdis/jiw243	Influenza, Human;Otitis;Otitis Media
rayyan-1242011903	Infections of the upper respiratory tract, head, and neck. The role of anaerobic bacteria	2000	12		Postgrad Med	0032-5481	108	7	37-48	Brook, I.		eng		Georgetown University School of Medicine, Washington, DC 20016, USA. brook@mx.afrri.usuhs.mil	Anaerobic bacteria predominate in the normal flora of the human oropharynx and therefore are a common cause of endogenous bacterial infections of the upper respiratory tract. They are found in chronic otitis media and sinusitis, play a pathogenic role in tonsillitis, and are important contributors to complications of these infections. Anaerobes also predominate in deep oral and neck infections an…	1941-9260 Brook, I Journal Article Review England Postgrad Med. 2000 Dec;108(7 Suppl Contemporaty):37-48. doi: 10.3810/pgm.12.2000.suppl10.55. | RAYYAN-INCLUSION: {"Ana"=>"Excluded", "Katarina"=>"Excluded"} | RAYYAN-LABELS: review | RAYYAN-EXCLUSION-REASONS: wrong publication type	10.3810/pgm.12.2000.suppl10.55	Aminoglycosides/therapeutic use;Anti-Bacterial Agents/*therapeutic use;Bacteria, Anaerobic/*pathogenicity;Bacterial Infections/*drug therapy/*microbiology/physiopathology;Fluoroquinolones/therapeutic use;Humans;Respiratory Tract Infections/*drug therapy/*microbiology/physiopathology;Risk Factors;Tetracycline/therapeutic use;beta-Lactams/therapeutic use;Respiratory Tract Infections;Bacteria, Anaer…
rayyan-1242011904	The role of anaerobic bacteria in upper respiratory tract and other head and neck infections	2007	5		Curr Infect Dis Rep	1523-3847 (Print) 1523-3847	9	3	208-17	Brook, I.		eng		Department of Pediatrics, Georgetown University School of Medicine, 4431 Albemarle Street NW, Washington, DC 20016, USA. ib6@georgetown.edu	Anaerobes are common pathogens in chronic upper respiratory tract and head and neck infections. They can be recovered in chronic otitis media and sinusitis, play a role in tonsillitis, and predominate in complications of these infections, causing deep oral and neck infections and abscesses. In addition to their direct pathogenicity, they play an indirect role through the production of the enzyme …	Brook, Itzhak Journal Article United States Curr Infect Dis Rep. 2007 May;9(3):208-17. doi: 10.1007/s11908-007-0033-0. | RAYYAN-INCLUSION: {"Ana"=>"Excluded", "Katarina"=>"Excluded"} | RAYYAN-LABELS: review | RAYYAN-EXCLUSION-REASONS: wrong publication type	10.1007/s11908-007-0033-0	Bacteria, Anaerobic;Respiratory System;Bacteria
rayyan-1242011905	Microbiology of chronic rhinosinusitis	2016	7		EUROPEAN JOURNAL OF CLINICAL MICROBIOLOGY & INFECTIOUS DISEASES	0934-9723 1435-4373	35	7	1059-1068	Brook, I.					Most sinus infections are viral and only a small percentage develop bacterial infection. Rhino-, influenza, and para-influenza viruses are the most frequent viral causes of sinusitis. Themost common bacterial isolates from children and adult patients with community-acquired acute bacterial sinusitis are Streptococcus pneumoniae, Haemophilus influenzae, Moraxella catarrhalis, and Streptococcus pyo…	RAYYAN-INCLUSION: {"Ana"=>"Excluded", "Katarina"=>"Excluded"} | RAYYAN-LABELS: review | RAYYAN-EXCLUSION-REASONS: wrong publication type	10.1007/s10096-016-2640-x	Microbiology
rayyan-1242011906	Otitic barotrauma	1973			Laryngoscope		83	6	966-968	Brookler, K. H.	https://www.scopus.com/inward/record.uri?eid=2-s2.0-0015854985&doi=10.1288%2f00005537-197306000-00015&partnerID=40&md5=87d3d46a92cfec5dc01a95b3cfaec924				Otitic barotrauma occurs upon descent in individuals with a nasopharyngitis, a large nasopharyngeal lymphoid mass, and for no apparent reason. A Surface Active Membrane (S.A.M.) was found lining the eustachian tube with surface tension lowering properties similar to pulmonary surfactant (S.A.M.). Eustachian S.A.M. allows the lumenal surface of the tube to separate in response to the pull of the m…	Export Date: 19 March 2024; Cited By: 2 | RAYYAN-INCLUSION: {"Ana"=>"Excluded", "Katarina"=>"Excluded"} | RAYYAN-EXCLUSION-REASONS: foreign language,wrong publication type	10.1288/00005537-197306000-00015	Aerosols;Aerospace Medicine;Air;Atmospheric Pressure;Eustachian Tube;Human;Laryngitis;Nasopharyngeal Diseases;Nasopharynx;Otitis Media;Peptide Hydrolases;Pulmonary Surfactants;Submarine Medicine;Surface-Active Agents;lung surfactant;phosphatidylcholine;tobacco;aerosol;auditory tube;decompression sickness;diagnosis;middle ear;therapy
rayyan-1242011907	Drugs affecting clearance of middle ear secretions: A perspective for the management of otitis media with effusion	1985			Annals of Otology, Rhinology and Laryngology		94	2	2024-03-15	Brown, D. T. and Potsic, W. and Marsh, R. R. and Litt, M.	https://www.scopus.com/inward/record.uri?eid=2-s2.0-0021957482&partnerID=40&md5=658057a57e6d61bf2fd6d8ab694956b7				Otitis media with effusion (OME) is characterized by the production and accumulation in the middle ear of mucus secretions, whose physicochemical properties are an important feature in the etiology and treatment of the disease. Many types of pharmaceutical agents, including anti-inflammatory agents, antihistamines, antibiotics, and mucolytics have been used in attempts to improve the clinical stu…	Export Date: 19 March 2024; Cited By: 19 | RAYYAN-INCLUSION: {"Ana"=>"Excluded", "Katarina"=>"Excluded"} | RAYYAN-LABELS: review | RAYYAN-EXCLUSION-REASONS: wrong publication type		Animal;Anti-Inflammatory Agents;Antibiotics;Bromhexine;Cilia;Ear, Middle;Edema;Expectorants;Glucocorticoids;Histamine H1 Antagonists;Human;Mucous Membrane;Mucus;Otitis Media;Otitis Media with Effusion;Peptide Hydrolases;Rheology;Sulfhydryl Compounds;Sulfhydryl Reagents;Urea;acetylcysteine;acetylsalicylic acid;amifostine;antiinflammatory agent;atropine;beclometasone;carbocisteine;chloramphenicol;c…
rayyan-1242011908	The action of mucolytic agents on respiratory mucins and the implications for secretory otitis media	1982			Trans Pa Acad Ophthalmol Otolaryngol	0048-3206 (Print) 0048-3206	35	2	169-77	Brown, D. T. and Wetmore, R. F. and Marsh, R. R.		eng				Brown, D T Wetmore, R F Marsh, R R NS 14459/NS/NINDS NIH HHS/United States Journal Article Research Support, U.S. Gov't, P.H.S. United States Trans Pa Acad Ophthalmol Otolaryngol. 1982 Fall;35(2):169-77. | RAYYAN-INCLUSION: {"Ana"=>"Excluded", "Katarina"=>"Excluded"} | RAYYAN-LABELS: biofilm | RAYYAN-EXCLUSION-REASONS: +wrong method | USER-NOTES: {"Katarina"=>["no strains"]}		Acetylcysteine/pharmacology;Adolescent;Animals;Child;Dithiothreitol/pharmacology;Dogs;Expectorants/*pharmacology;Humans;In Vitro Techniques;Infant;Male;Mucins/*physiology;Otitis Media/*physiopathology;Otitis Media with Effusion/*physiopathology;Penicillamine/pharmacology;Viscosity;Otitis Media with Effusion;Otitis;Otitis Media
rayyan-1242011909	In silico modeling of biofilm formation by nontypeable Haemophilus influenzae in vivo	2019			mSphere		4	4		Brown, J. R. and Jurcisek, J. and Lakhani, V. and Snedden, A. and Ray, W. C. and Mokrzan, E. M. and Bakaletz, L. O. and Dasa, J.	https://www.scopus.com/inward/record.uri?eid=2-s2.0-85070863720&doi=10.1128%2fmSphere.00254-19&partnerID=40&md5=89c33d38121e9f496bbbf0bfa126c139				Biofilms formed by nontypeable Haemophilus influenzae (NTHI) bacteria play an important role in multiple respiratory tract diseases. Visual inspection of the morphology of biofilms formed during chronic infections shows distinct differences from biofilms formed in vitro. To better understand these differences, we analyzed images of NTHI biofilms formed in the middle ears of Chinchilla lanigera an…	Export Date: 19 March 2024; Cited By: 11 | RAYYAN-INCLUSION: {"Ana"=>"Excluded", "Katarina"=>"Excluded"} | RAYYAN-EXCLUSION-REASONS: Wrong method,+wrong method	10.1128/mSphere.00254-19	Agent-based model;Biofilm;Chinchilla lanigera;Host response;In silico modeling;In vivo;Middle ear;Nontypeable Haemophilus influenzae;Otitis media;Pair correlation;Parameter estimation;Particle swarm;Animals;Biofilms;Chinchilla;Computer Simulation;Ear, Middle;Haemophilus influenzae;Host Microbial Interactions;Kinetics;Models, Biological;Monte Carlo Method;animal;biological model;classification;gro…
rayyan-1242011910	Link between functional and morphological changes in the inner ear--functional changes produced by ototoxic agents and their interactions	1985			Arch Toxicol Suppl	0171-9750 (Print) 0171-9750	8		240-50	Brown, R. D. and Henley, C. M. and Penny, J. E. and Kupetz, S.		eng			Common potentials used to evaluate cochlear function are the ac cochlear potential (ACCP), N1 and the positive dc endocochlear potential (EP). The ACCP is an electrical analogue of the sound stimulus; its source is the electrical activity of the cochlear hair cells. N1 is a volume conductor recorded action potential of the auditory nerve. The EP is the positive polarization of the middle compartm…	Brown, R D Henley, C M Penny, J E Kupetz, S Journal Article Review Germany Arch Toxicol Suppl. 1985;8:240-50. doi: 10.1007/978-3-642-69928-3_36. | RAYYAN-INCLUSION: {"Ana"=>"Excluded", "Katarina"=>"Excluded"} | RAYYAN-LABELS: review,conference paper | RAYYAN-EXCLUSION-REASONS: wrong population,wrong publication type	10.1007/978-3-642-69928-3_36	Acetylcysteine/adverse effects;Adult;Aminoglycosides/adverse effects;Aminooxyacetic Acid/pharmacology;Anesthetics/adverse effects;Animals;Anti-Bacterial Agents/adverse effects;Antineoplastic Agents/adverse effects;Aspirin/adverse effects/toxicity;Child;Chloramphenicol/toxicity;Cochlea/drug effects/pathology/*physiopathology;Cochlear Microphonic Potentials/drug effects;Diuretics/adverse effects;Dr…
rayyan-1242011911	Hearing rehabilitation and microbial shift after middle ear surgery with Vibrant Soundbridge in patients with chronic otitis media	2023	7		EUROPEAN ARCHIVES OF OTO-RHINO-LARYNGOLOGY	0937-4477 1434-4726	280	7	3107-3118	Bruchhage, K. L. and Lupatsii, M. and MÃ¶ellenkolk, F. and Leffers, D. and Kurabi, A. and JÃ¼ergens, T. and Graspeuntner, S. and Hollfelder, D. and Leichtle, A.					IntroductionPatients with otitis media (OM) encounter significant functional hearing impairment with conductive, or a combined hearing loss and long-term sequelae involving impaired speech/language development in children, reduced academic achievement and irreversible disorders of middle and inner ear requiring a long time therapy and/or multiple surgeries. In its persistent chronic form, Otitis …	RAYYAN-INCLUSION: {"Ana"=>"Excluded", "Katarina"=>"Excluded"} | RAYYAN-EXCLUSION-REASONS: +wrong method,wrong population	10.1007/s00405-022-07795-9	Ear, Middle;Otitis;Ear, Inner;Ear
rayyan-1242011912	Controlled release of ciprofloxacin and ceftriaxone from a single ototopical administration of antibiotic-loaded polymer microspheres and thermoresponsive gel	2020	10	12	PLOS ONE	1932-6203	15	10		Bruk, L. A. and Dunkelberger, K. E. and Khampang, P. and Hong, W. Z. and Sadagopan, S. and Alper, C. M. and Fedorchak, M. V.					Acute otitis media (AOM) is the main indication for pediatric antibiotic prescriptions, accounting for 25% of prescriptions. While the use of topical drops can minimize the administered dose of antibiotic and adverse systemic effects compared to oral antibiotics, their use has limitations, partially due to low patient compliance, high dosing frequency, and difficulty of administration. Lack of pr…	RAYYAN-INCLUSION: {"Ana"=>"Excluded", "Katarina"=>"Excluded"} | RAYYAN-EXCLUSION-REASONS: Wrong method,+wrong method	10.1371/journal.pone.0240535	Ciprofloxacin;Microspheres;Polymerization;Polymers;Anti-Bacterial Agents
rayyan-1242011913	Combined use of bromelain and N-acetylcysteine in the treatment of acute otitis media	2016			Otorinolaringologia		66	3	59-62	Bruno, R.	https://www.scopus.com/inward/record.uri?eid=2-s2.0-84992618486&partnerID=40&md5=2674f2578443ccb148f25c169ed64e6f				BACKGROUND: Bromelain, a mixture of proteins derived from pineapple stem, has been reported to have therapeutic benefits in a variety of inflammatory diseases. N-acetylcysteine is the acetylated derivative of the amino acid L-cysteine and is a sulfhydryl-containing compound rapidly absorbed into various tissues when administered orally. N-acetylcysteine has always been used as a mucolytic agent i…	Export Date: 19 March 2024; Cited By: 0 | RAYYAN-INCLUSION: {"Ana"=>"Excluded", "Katarina"=>"Excluded"} | RAYYAN-EXCLUSION-REASONS: Wrong method		Acetylcysteine;Bromelains;Ear diseases;Edema;Inflammation;Otitis media;Otitis
rayyan-1242011914	Diet-associated vertically transferred metabolites and risk of asthma, allergy, eczema, and infections in early childhood	2023			Pediatric Allergy and Immunology		34	2		Brustad, N. and Olarini, A. and Kim, M. and Chen, L. and Ali, M. and Wang, T. and Cohen, A. S. and Ernst, M. and Hougaard, D. and Schoos, A. M. and Stokholm, J. and BÃ¸nnelykke, K. and Lasky-Su, J. and Rasmussen, M. A. and Chawes, B.	https://www.scopus.com/inward/record.uri?eid=2-s2.0-85148609356&doi=10.1111%2fpai.13917&partnerID=40&md5=f85b761582ab1c5615fbef39831a05a9				Background: Evidence suggests maternal pregnancy dietary intake and nutrition in the early postnatal period to be of importance for the newborn child's health. However, studies investigating diet-related metabolites transferred from mother to child on disease risk in childhood are lacking. We sought to investigate the influence of vertically transferred metabolites on risk of atopic diseases and …	Export Date: 19 March 2024; Cited By: 4 | RAYYAN-INCLUSION: {"Ana"=>"Excluded", "Katarina"=>"Excluded"} | RAYYAN-EXCLUSION-REASONS: wrong population	10.1111/pai.13917	asthma;COPSAC;eczema;infections;metabolomics;3 carboxy 4 methyl 5 propyl 2 furanpropanoate;5 aminovaleric acid;betaine;caffeine;colecalciferol;docosahexaenoic acid;fish oil;homoarginine;homostachydrine;immunoglobulin E;natural product;paraxanthine;placebo;stachydrine;thioneine;tryptophan;unclassified drug;allergy;Article;atopy;clinical outcome;coffee consumption;cohort analysis;controlled study;c…
rayyan-1242011915	Virulence phenotypes of low-passage clinical isolates of Nontypeable <i>Haemophilus influenzae</i> assessed using the <i>Chinchilla laniger</i> model of otitis media	2007	6	14	BMC MICROBIOLOGY	1471-2180	7			Buchinsky, F. J. and Forbes, M. L. and Hayes, J. D. and Shen, K. and Ezzo, S. and Compliment, J. and Hogg, J. and Hiller, N. L. and Hu, F. Z. and Post, J. C. and Ehrlich, G. D.					Background: The nontypeable Haemophilus influenzae (NTHi) are associated with a spectrum of respiratory mucosal infections including: acute otitis media (AOM); chronic otitis media with effusion (COME); otorrhea; locally invasive diseases such as mastoiditis; as well as a range of systemic disease states, suggesting a wide range of virulence phenotypes. Genomic studies have demonstrated that each…	RAYYAN-INCLUSION: {"Ana"=>"Excluded", "Katarina"=>"Excluded"} | RAYYAN-LABELS: biofilm | RAYYAN-EXCLUSION-REASONS: +wrong method,wrong population	10.1186/1471-2180-7-56	Phenotype;Otitis;Influenza, Human
rayyan-1242011916	Alternative Therapies in Veterinary Dermatology	2013	1		VETERINARY CLINICS OF NORTH AMERICA-SMALL ANIMAL PRACTICE	0195-5616 1878-1306	43	1	189-+	Budgin, J. B. and Flaherty, M. J.					This article presents an overview of alternative therapies for skin disorders including traditional Chinese medicine (acupuncture and Chinese herbs), homeopathy, and Western herbs and plant extracts. The medical and veterinary literature on the aforementioned modalities will be reviewed with a focus on reduction of inflammation and pruritus of the skin and ear canal in the canine species. Clinica…	RAYYAN-INCLUSION: {"Ana"=>"Excluded", "Katarina"=>"Excluded"} | RAYYAN-LABELS: review | RAYYAN-EXCLUSION-REASONS: wrong publication type	10.1016/j.cvsm.2012.09.002	Complementary Therapies
rayyan-1242011917	Adenoidal bacterial biofilm in pediatric rhinosinusitis	2021			ROMANIAN JOURNAL OF MORPHOLOGY AND EMBRYOLOGY	1220-0522 2066-8279	62	2	481-489	Bugari, R. A. and Baschir, A. S. and Turcin, L. A. and Chioreanu, A. and Mihali, C. V. and Ilie, A. C. and Jompan, A. and Balasoiu, M.					The aim of the study was to observe, using scanning electron microscopy (SEM), the ratio of bacterial biofilm coverage of adenoidal tissue in children diagnosed with chronic rhinosinusitis (CR), compared to the ratio of adenoid bacterial biofilm coverage in children diagnosed with obstructive sleep apnea (OSA). We also performed histopathological and immunohistochemical tests to correlate the res…	RAYYAN-INCLUSION: {"Ana"=>"Excluded", "Katarina"=>"Excluded"} | RAYYAN-EXCLUSION-REASONS: wrong population	10.47162/RJME.62.2.14	Adenoids
rayyan-1242011918	Complementary, holistic, and integrative medicine:Therapies for acute otitis media	2008			Pediatrics in Review		29	6	193-199	Bukutu, C. and Deol, J. and Vohra, S.	https://www.scopus.com/inward/record.uri?eid=2-s2.0-48849094078&doi=10.1542%2fpir.29-6-193&partnerID=40&md5=6456aed3d8a250c6f37fb5ad478272b3					Export Date: 19 March 2024; Cited By: 8 | RAYYAN-INCLUSION: {"Ana"=>"Excluded", "Katarina"=>"Excluded"} | RAYYAN-EXCLUSION-REASONS: wrong publication type	10.1542/pir.29-6-193	Acute Disease;Adolescent;Bacterial Infections;Child;Child, Preschool;Clinical Trials as Topic;Complementary Therapies;Drugs, Chinese Herbal;Holistic Health;Humans;Infant;Materia Medica;Osteopathic Medicine;Otitis Media;Pharmaceutical Solutions;ascorbic acid;cod liver oil;ear drops;Echinacea extract;herbaceous agent;placebo;probiotic agent;propolis;xylitol;acute otitis media;alternative medicine;a…
rayyan-1242011919	Recent advances in natural product-based anti-biofilm approaches to control infections	2014			Mini-Reviews in Medicinal Chemistry		14	14	1169-1182	Buommino, E. and Scognamiglio, M. and Donnarumma, G. and Fiorentino, A. and Dâ€™Abrosca, B.	https://www.scopus.com/inward/record.uri?eid=2-s2.0-84924902461&doi=10.2174%2f1389557515666150101095853&partnerID=40&md5=2d1bdb35eabe8ea042b646fa983a3810				Bacterial biofilms are highly organized surface-associated communities of bacteria encased within an extracellular matrix produced by themselves, capable of growing in connection with different biological or inert surfaces such as artificial joints or catheters. Biofilms are commonly associated with many health problems, such as endocarditis, otitis media, periodontitis, prostatitis, and urinary …	Export Date: 19 March 2024; Cited By: 52 | RAYYAN-INCLUSION: {"Ana"=>"Excluded", "Katarina"=>"Excluded"} | RAYYAN-LABELS: review,razmotriti za review | RAYYAN-EXCLUSION-REASONS: wrong publication type	10.2174/1389557515666150101095853	Biofilm;Candida albicans;Natural compounds;Pseudomonas aeruginosa;Staphylococcus aureus;Streptococcus mutans;Animals;Anti-Bacterial Agents;Bacterial Infections;Biofilms;Biological Products;Humans;17 beta d glucopyranoside;2 amminoimidazole alkaloid;2 heptyl 3 hydroxy 4(1H) quinolone;aglycone;alkaloid derivative;antiinfective agent;apigenin;chelerythrine;coumarin derivative;deacetylnomilin;dihydro…
rayyan-1242011920	Antibiotic-resistant Propionibacteria acnes may not be the major issue clinically or microbiologically in acne [3]	2003			British Journal of Dermatology		148	2	365-366	Burkhart, C. N. and Burkhart, C. G.	https://www.scopus.com/inward/record.uri?eid=2-s2.0-0037325885&doi=10.1046%2fj.1365-2133.2003.05097_3.x&partnerID=40&md5=1afdb3f7d4b86f06b4247b65cf5e5ab9					Export Date: 19 March 2024; Cited By: 9 | RAYYAN-INCLUSION: {"Ana"=>"Excluded", "Katarina"=>"Excluded"} | RAYYAN-LABELS: letter,comment | RAYYAN-EXCLUSION-REASONS: wrong population,wrong publication type	10.1046/j.1365-2133.2003.05097_3.x	benzoyl peroxide;acne;antibiotic resistance;bacterial count;bacterioplankton;biofilm;disease severity;human;letter;otitis media;priority journal;Propionibacterium acnes;treatment outcome;Drug Resistance, Microbial;Anti-Bacterial Agents;Acne Vulgaris
rayyan-1242011921	Regenerative therapy for hypoplastic left heart syndrome: First report of intraoperative intramyocardial injection of autologous umbilical-cord blood-derived cells	2015			Journal of Thoracic and Cardiovascular Surgery		149	3	e35-e37	Burkhart, H. M. and Qureshi, M. Y. and Peral, S. C. and O'Leary, P. W. and Olson, T. M. and Cetta, F. and Nelson, T. J.	https://www.scopus.com/inward/record.uri?eid=2-s2.0-84961291666&doi=10.1016%2fj.jtcvs.2014.10.093&partnerID=40&md5=ec68516c06a2c472fe72a4928656332e					Export Date: 19 March 2024; Cited By: 50 | RAYYAN-INCLUSION: {"Ana"=>"Excluded", "Katarina"=>"Excluded"} | RAYYAN-EXCLUSION-REASONS: duplicate,wrong publication type	10.1016/j.jtcvs.2014.10.093	Clinical Trials, Phase I as Topic;Cord Blood Stem Cell Transplantation;Echocardiography;Female;Fontan Procedure;Humans;Hypoplastic Left Heart Syndrome;Injections, Intramuscular;Palliative Care;Pregnancy;Recovery of Function;Regeneration;Time Factors;Transplantation, Autologous;Treatment Outcome;Ultrasonography, Prenatal;Ventricular Function, Right;amino terminal pro brain natriuretic peptide;anti…
rayyan-1242011922	Biofilms in chronic infections - A matter of opportunity - Monospecies biofilms in multispecies infections	2010			FEMS Immunology and Medical Microbiology		59	3	324-336	BurmÃ¸lle, M. and Thomsen, T. R. and Fazli, M. and Dige, I. and Christensen, L. and HomÃ¸e, P. and Tvede, M. and Nyvad, B. and Tolker-Nielsen, T. and Givskov, M. and Moser, C. and Kirketerp-MÃ¸ller, K. and Johansen, H. K. and HÃ¸iby, N. and Jensen, P. O. and SÃ¸rensen, S. J. and Bjarnsholt, T.	https://www.scopus.com/inward/record.uri?eid=2-s2.0-77954651353&doi=10.1111%2fj.1574-695X.2010.00714.x&partnerID=40&md5=9b6b09551bce0d78054b1e25a16837e7				It has become evident that aggregation or biofilm formation is an important survival mechanism for bacteria in almost any environment. In this review, we summarize recent visualizations of bacterial aggregates in several chronic infections (chronic otitis media, cystic fibrosis, infection due to permanent tissue fillers and chronic wounds) both as to distribution (such as where in the wound bed) …	Export Date: 19 March 2024; Cited By: 314 | RAYYAN-INCLUSION: {"Ana"=>"Excluded", "Katarina"=>"Excluded"} | RAYYAN-LABELS: review | RAYYAN-EXCLUSION-REASONS: wrong publication type	10.1111/j.1574-695X.2010.00714.x	biofilm;chronic infections;diagnostics;Bacteria;Bacterial Adhesion;Bacterial Infections;Biodiversity;Biofilms;Chronic Disease;Humans;bacterium culture;Bacteroidales;chronic otitis media;chronic wound;commensal;Corynebacterium;cystic fibrosis;ecosystem;gene sequence;infection;intestine flora;microbial diversity;mixed infection;nonhuman;opportunistic infection;polymerase chain reaction;priority jou…
rayyan-1242011923	Chronic Otitis Externa Secondary to Tympanic Membrane Electrode Placement in Rhesus Macaques (Macaca mulatta)	2022	4	1	Comp Med	1532-0820 (Print) 1532-0820	72	2	104-112	Burton, J. A. and Tarabillo, A. L. and Finnie, K. R. and Shuster, K. A. and Mackey, C. A. and Hackett, T. A. and Ramachandran, R.		eng		Neuroscience Graduate Program, Vanderbilt University Medical Center, Nashville, Tennessee ; Department of Hearing and Speech Sciences, Vanderbilt University Medical Center, Nashville, Tennessee;, Email: jane.a.burton@vanderbilt.edu. Department of Hearing and Speech Sciences, Vanderbilt University Medical Center, Nashville, Tennessee. Office of Laboratory Animal Care, University of Tennessee Colle…	Otitis externa (OE) is a condition that involves inflammation of the external ear canal. OE is a commonly reported condition in humans and some veterinary species (for example, dogs, cats), but has not been reported in the literature in macaques. Here, we present a case series of acute and chronic OE likely precipitated by abrasion of the ear canal with a tympanic membrane electrode in 7 adult ma…	2769-819x Burton, Jane A Tarabillo, Alejandro L Finnie, Kelsey R Shuster, Katherine A Mackey, Chase A Hackett, Troy A Ramachandran, Ramnarayan F31 DC019823/DC/NIDCD NIH HHS/United States F32 DC019817/DC/NIDCD NIH HHS/United States R01 DC015988/DC/NIDCD NIH HHS/United States Case Reports Journal Article United States Comp Med. 2022 Apr 1;72(2):104-112. doi: 10.30802/AALAS-CM-21-000071. Epub 2022 M…	10.30802/aalas-cm-21-000071	Animals;Ear Canal;Electrodes/adverse effects;*Macaca mulatta;Male;*Otitis Externa/epidemiology/etiology/veterinary;Tympanic Membrane;Otitis;Macaca mulatta
rayyan-1242011924	Primary ciliary dyskinesia	2000			Acta Oto-Rhino-Laryngologica Belgica		54	3	317-324	Bush, A.	https://www.scopus.com/inward/record.uri?eid=2-s2.0-0034571286&partnerID=40&md5=b65785f4edc390fdd99319594b5656a7				Primary ciliary dyskinesia. Primary ciliary dyskinesia (PCD) is an inherited condition characterised by functional and/or structural congenital abnormalities of cilia. Presentation is often in the neonatal period, but there are age-related differences in presentation, and diagnosis is often delayed. The usual clinical picture is of recurrent upper and lower respiratory symptoms (rhinitis, glue ea…	Export Date: 19 March 2024; Cited By: 39 | RAYYAN-INCLUSION: {"Ana"=>"Excluded", "Katarina"=>"Excluded"} | RAYYAN-LABELS: review | RAYYAN-EXCLUSION-REASONS: Wrong method,wrong publication type		Bronchiectasis;Chronic secretory otitis media;Deafness;Hearing aid;Kartagener's syndrome;Neonatal respiratory distress;Primary ciliary dyskinesia;Child;Child, Preschool;Ciliary Motility Disorders;Female;Hearing Disorders;Humans;Infant, Newborn;Male;Mucociliary Clearance;Nitric Oxide;Respiratory Mucosa;Saccharin;Sperm Motility;Sweetening Agents;diagnostic agent;sweetening agent;ciliary dyskinesia;…
rayyan-1242011925	Recurrent Respiratory Infections	2009	2		PEDIATRIC CLINICS OF NORTH AMERICA	0031-3955 1557-8240	56	1	67-+	Bush, A.					The child who has recurrent infections poses one of the most difficult diagnostic challenges in pediatrics. The clinician faces a two-fold challenge in determining first whether the child is normal or has a serious disease, and then, in the latter case, how to confirm or exclude the diagnosis with the minimum number of the least invasive tests. It is hoped that, in the absence of good-quality evi…	RAYYAN-INCLUSION: {"Ana"=>"Excluded", "Katarina"=>"Excluded"} | RAYYAN-LABELS: review | RAYYAN-EXCLUSION-REASONS: wrong publication type	10.1016/j.pcl.2008.10.004	Respiratory Tract Infections;Recurrence
rayyan-1242011926	Primary ciliary dyskinesia: Current state of the art	2007			Archives of Disease in Childhood		92	12	1136-1140	Bush, A. and Chodhari, R. and Collins, N. and Copeland, F. and Hall, P. and Harcourt, J. and Hariri, M. and Hogg, C. and Lucas, J. and Mitchison, H. M. and O'Callaghan, C. and Phillips, G.	https://www.scopus.com/inward/record.uri?eid=2-s2.0-36849090559&doi=10.1136%2fadc.2006.096958&partnerID=40&md5=7638754185ca9f5db727324d8451614d				Primary ciliary dyskinesia (PCD) is usually inherited as an autosomal recessive disorder and presents with upper and lower respiratory tract infection, and mirror image arrangement in around 50% of cases. Cilia dysfunction is also implicated in a wider spectrum of disease, including polycystic liver and kidney disease, central nervous system problems including retinopathy and hydrocephalus, and b…	Export Date: 19 March 2024; Cited By: 279 | RAYYAN-INCLUSION: {"Ana"=>"Excluded", "Katarina"=>"Excluded"} | RAYYAN-LABELS: review | RAYYAN-EXCLUSION-REASONS: wrong population,wrong publication type	10.1136/adc.2006.096958	Adolescent;Adult;Child;Child, Preschool;Cilia;Humans;Infant;Infant, Newborn;Kartagener Syndrome;Opportunistic Infections;Respiration Disorders;antibiotic agent;nitric oxide;saccharin;autosomal recessive disorder;autosomal recessive inheritance;bile duct atresia;central nervous system disease;ciliary dyskinesia;ciliated epithelium;clinical feature;disease association;drug megadose;electron microsc…
rayyan-1242011927	Update in primary ciliary dyskinesia	2009			Clinical Pulmonary Medicine		16	4	219-225	Bush, A. and Hogg, C. and Mitchison, H. and Nisbet, M. and Wilson, R.	https://www.scopus.com/inward/record.uri?eid=2-s2.0-68949183128&doi=10.1097%2fCPM.0b013e3181ad26eb&partnerID=40&md5=24e827f08462477b2cdd6761cda67eeb				The spectrum of ciliary disease has widened from a primary upper and lower respiratory tract problem with the appreciation of the key role of sensory cilia. Five disease causing mutations have been discovered, but given the complexity of cilia, many more are likely to be found in the future. Primary ciliary dyskinesia may present with upper or lower airway disease, or be diagnosed after the disco…	Export Date: 19 March 2024; Cited By: 4 | RAYYAN-INCLUSION: {"Ana"=>"Excluded", "Katarina"=>"Excluded"} | RAYYAN-LABELS: review | RAYYAN-EXCLUSION-REASONS: wrong publication type	10.1097/CPM.0b013e3181ad26eb	Cell culture;Chronic secretory otitis media;Cilia;Ciliary beat frequency;Dynein arm;Gene;Neonatal pneumonia;Nitric oxide;Rhinitis;aminoglycoside antibiotic agent;antibiotic agent;azithromycin;bronchodilating agent;ciprofloxacin;colistin;influenza vaccine;macrolide;steroid;airway obstruction;antibiotic therapy;bronchiectasis;chronic otitis media;ciliary dyskinesia;ciliary motility;ciliated epithel…
rayyan-1242011928	The roles of extracellular vesicles in the immune system	2023			Nature Reviews Immunology		23	4	236-250	Buzas, E. I.	https://www.scopus.com/inward/record.uri?eid=2-s2.0-85135530739&doi=10.1038%2fs41577-022-00763-8&partnerID=40&md5=57e07389f6a66aac43498ed3ec22d957				The twenty-first century has witnessed major developments in the field of extracellular vesicle (EV) research, including significant steps towards defining standard criteria for the separation and detection of EVs. The recent recognition that EVs have the potential to function as biomarkers or as therapeutic tools has attracted even greater attention to their study. With this progress in mind, an…	Export Date: 19 March 2024; Cited By: 167 | RAYYAN-INCLUSION: {"Ana"=>"Excluded", "Katarina"=>"Excluded"} | RAYYAN-LABELS: review | RAYYAN-EXCLUSION-REASONS: wrong publication type	10.1038/s41577-022-00763-8	Adaptive Immunity;Biomarkers;Extracellular Vesicles;Humans;Immune System;Inflammation;cytokine;Meningococcus vaccine;probiotic agent;programmed death 1 ligand 1;programmed death 1 receptor;vaccine adjuvant;biological marker;allergy;antigen presentation;autoimmunity;B lymphocyte;chimeric antigen receptor T-cell immunotherapy;chronic otitis media;coronavirus disease 2019;exosome;human;immunoregulat…
rayyan-1242011929	Z-form extracellular DNA is a structural component of the bacterial biofilm matrix	2021	11	11	CELL	0092-8674 1097-4172	184	23	5740-+	Buzzo, J. R. and Devaraj, A. and Gloag, E. S. and Jurcisek, J. A. and Robledo-Avila, F. and Kesler, T. and Wilbanks, K. and Mashburn-Warren, L. and Balu, S. and Wickham, J. and Novotny, L. A. and Stoodley, P. and Bakaletz, L. O. and Goodman, S. D.					Biofilms are community architectures adopted by bacteria inclusive of a self-formed extracellular matrix that protects resident bacteria from diverse environmental stresses and, in many species, incorporates extracellular DNA (eDNA) and DNABII proteins for structural integrity throughout biofilm development. Here, we present evidence that this eDNA-based architecture relies on the rare Z-form. Z-…	RAYYAN-INCLUSION: {"Ana"=>"Excluded", "Katarina"=>"Excluded"} | RAYYAN-EXCLUSION-REASONS: Wrong method,+wrong method	10.1016/j.cell.2021.10.010	DNA (Cytosine-5-)-Methyltransferase;DNA-(Apurinic or Apyrimidinic Site) Lyase;DNA, B-Form;DNA, A-Form;DNA
rayyan-1242011930	Direct evaluation of Pseudomonas aeruginosa biofilm mediators in a chronic infection model	2011	8		Infect Immun	0019-9567 (Print) 0019-9567	79	8	3087-95	Byrd, M. S. and Pang, B. and Hong, W. and Waligora, E. A. and Juneau, R. A. and Armbruster, C. E. and Weimer, K. E. and Murrah, K. and Mann, E. E. and Lu, H. and Sprinkle, A. and Parsek, M. R. and Kock, N. D. and Wozniak, D. J. and Swords, W. E.		eng		Department of Microbiology and Immunology, Wake Forest University Health Sciences, Medical Center Blvd., Winston-Salem, NC 27157, USA.	Biofilms contribute to Pseudomonas aeruginosa persistence in a variety of diseases, including cystic fibrosis, burn wounds, and chronic suppurative otitis media. However, few studies have directly addressed P. aeruginosa biofilms in vivo. We used a chinchilla model of otitis media, which has previously been used to study persistent Streptococcus pneumoniae and Haemophilus influenzae infections, t…	1098-5522 Byrd, Matthew S Pang, Bing Hong, Wenzhou Waligora, Elizabeth A Juneau, Richard A Armbruster, Chelsie E Weimer, Kristen E D Murrah, Kyle Mann, Ethan E Lu, Haiping Sprinkle, April Parsek, Matthew R Kock, Nancy D Wozniak, Daniel J Swords, W Edward HL58334/HL/NHLBI NIH HHS/United States R01 DC007444/DC/NIDCD NIH HHS/United States DC007444/DC/NIDCD NIH HHS/United States R03 AI076561/AI/NIAID…	10.1128/iai.00057-11	Animals;Biofilms/*growth & development;Chinchilla;Chronic Disease;Cyclic GMP/analogs & derivatives/metabolism;Disease Models, Animal;*Gene Expression Regulation, Bacterial;Humans;Otitis Media/microbiology/pathology/*veterinary;Pseudomonas Infections/*microbiology/pathology;Pseudomonas aeruginosa/metabolism/*pathogenicity;Quorum Sensing;Rodent Diseases/microbiology/pathology;Virulence;Pseudomonas …
rayyan-1242011931	Correspondence on 'Pulmonary endocarditis due to Neisseria gonorrhoeae in a patient living with HIV' by Cabras et al	2022			Sexually Transmitted Infections		98	6	465	Cabras, O. and Turmel, J. M. and Rami, A. and Cuzin, L.	https://www.scopus.com/inward/record.uri?eid=2-s2.0-85130777785&doi=10.1136%2fsextrans-2022-055428&partnerID=40&md5=b8e5f2e9e037810e5a6f37653b5c569d					Export Date: 19 March 2024; Cited By: 0 | RAYYAN-INCLUSION: {"Ana"=>"Excluded", "Katarina"=>"Excluded"} | RAYYAN-LABELS: case report | RAYYAN-EXCLUSION-REASONS: wrong publication type	10.1136/sextrans-2022-055428	BACTERIOLOGY;DIAGNOSIS;HIV Infections;NEISSERIA GONORRHOEAE;amoxicillin;bictegravir plus emtricitabine plus tenofovir alafenamide;brain natriuretic peptide;C reactive protein;ciprofloxacin;creatinine;penicillin derivative;warfarin;acute otitis media;adult;antibiotic resistance;antibiotic sensitivity;antibiotic therapy;antiretroviral therapy;bacterial endocarditis;bacterial meningitis;blood cultur…
rayyan-1242011932	Recent tools to overcome antibacterial resistance	2018			Current Topics in Medicinal Chemistry		18	24	2067	Cacciatore, I.	https://www.scopus.com/inward/record.uri?eid=2-s2.0-85060378682&doi=10.2174%2f156802661824190112120932&partnerID=40&md5=17f1f63c5fab4b09d2355579a900ee69					Export Date: 19 March 2024; Cited By: 0 | RAYYAN-INCLUSION: {"Ana"=>"Excluded", "Katarina"=>"Excluded"} | RAYYAN-LABELS: editorial | RAYYAN-EXCLUSION-REASONS: wrong publication type	10.2174/156802661824190112120932	Anti-Bacterial Agents;Antimicrobial Cationic Peptides;Biological Products;Drug Resistance, Bacterial;Humans;Polyphenols;antibiotic agent;natural product;polyphenol derivative;prenyloxyphenylpropanoid derivative;unclassified drug;antiinfective agent;antimicrobial cationic peptide;biological product;polyphenol;amino acid analysis;antibiotic resistance;antibiotic therapy;bacterial endocarditis;bacte…
rayyan-1242011933	Patent evaluation of US2019338018 (A1) 2019-11-07 (antibody fragments for the treatment of biofilm-related disorders)	2020			Expert Opinion on Therapeutic Patents		30	12	907-909	Cacciatore, I. and Marinelli, L.	https://www.scopus.com/inward/record.uri?eid=2-s2.0-85092094751&doi=10.1080%2f13543776.2020.1828864&partnerID=40&md5=fce3205865d1996e35d10e90a0c02c01				Introduction: To date, microbial infections are also difficult to eradicate due to the increasing capability of bacteria to form a biofilm. In the era of antibiotic resistance, antibody-based approaches represent great promise in curing infective pathogens. The authors of US2019338018 patent propose a method for the treatment of biofilm-related disorders by using specific antibody fragments. Area…	Export Date: 19 March 2024; Cited By: 0 | RAYYAN-INCLUSION: {"Ana"=>"Excluded", "Katarina"=>"Excluded"} | RAYYAN-EXCLUSION-REASONS: Wrong method	10.1080/13543776.2020.1828864	Antibody fragments;biofilm;DNABII proteins;microbial infection;Animals;Anti-Bacterial Agents;Biofilms;Chinchilla;Ear, Middle;Haemophilus Infections;Haemophilus influenzae;Humans;Immunoglobulin Fab Fragments;Immunoglobulin Fragments;Patents as Topic;antibiotic agent;immunoglobulin F(ab) fragment;interleukin 10;interleukin 13;interleukin 4;unclassified drug;us 2019338018;antiinfective agent;immunog…
rayyan-1242011934	Gap analysis of Mycoplasma bovis disease, diagnosis and control: An aid to identify future development requirements	2018			Transboundary and Emerging Diseases		65		91-109	Calcutt, M. J. and Lysnyansky, I. and Sachse, K. and Fox, L. K. and Nicholas, R. A. J. and Ayling, R. D.	https://www.scopus.com/inward/record.uri?eid=2-s2.0-85047916265&doi=10.1111%2ftbed.12860&partnerID=40&md5=c4629b8017c78e41e95d7489ac3068aa				There is a worldwide problem of disease caused by Mycoplasma (M.) bovis in cattle; it has a significant detrimental economic and animal welfare impact on cattle rearing. Infection can manifest as a plethora of clinical signs including mastitis, pneumonia, arthritis, keratoconjunctivitis, otitis media and genital disorders that may result in infertility and abortion. Current diagnosis and control …	Export Date: 19 March 2024; Cited By: 73 | RAYYAN-INCLUSION: {"Ana"=>"Excluded", "Katarina"=>"Excluded"} | RAYYAN-LABELS: review | RAYYAN-EXCLUSION-REASONS: wrong publication type	10.1111/tbed.12860	cattle;diagnostics;disease control;Mycoplasma bovis;research requirements;Animals;Anti-Bacterial Agents;Bacterial Vaccines;Cattle Diseases;Communicable Disease Control;Female;Mycoplasma Infections;cell surface protein;ribosome RNA;antiinfective agent;bacterial vaccine;abortion;antibiotic resistance;arthritis;Article;biofilm;disease severity;disease transmission;enzyme activity;enzyme linked immun…
rayyan-1242011935	The effect of n-acetyl cysteine on biofilm layers in an experimental model of chronic otitis media	2020			Acta Otorhinolaryngologica Italica		40	6	457-462	Ã‡allÄ±oÄŸlu, E. E. and BerÃ§in, S. and BaÅŸdemir, G. and KiriÅŸ, M. and Tatar, Ä° and Tuzuner, A. and OÄŸuzhan, T. and MÃ¼derris, T. and Sargon, M. F. and Korkmaz, M. H.	https://www.scopus.com/inward/record.uri?eid=2-s2.0-85099756605&doi=10.14639%2f0392-100X-N0996&partnerID=40&md5=36dd8fbe2314ea20fe62393a3a7d6b4c				ObjectÄ±ve. The aim of this study was to investigate the efficacy of N-acetylcysteine (NAC) on biofilm layers and on the course of disease in chronic otitis media. Methods. Twenty-five rats that were induced with chronic otitis media (COM) were sepa-rated into three groups. In Group 1 (N = 18), 0.2% ciprofloxacin + 0.1% dexamethasone sodium phosphate + 0.5 mg/ml NAC solution was locally injected …	Export Date: 19 March 2024; Cited By: 1 | RAYYAN-INCLUSION: {"Ana"=>"Excluded", "Katarina"=>"Excluded"} | RAYYAN-EXCLUSION-REASONS: wrong outcome	10.14639/0392-100X-N0996	Biofilm;Chronic otitis;N-acetylcysteine;Rat;Acetylcysteine;Animals;Biofilms;Humans;Models, Theoretical;Otitis Media;Otitis Media, Suppurative;Rats;animal;human;suppurative otitis media;theoretical model;Cysteine;Otitis
rayyan-1242011936	Role of Biofilms in Chronic Inflammatory Diseases of the Upper Airways	2011			RECENT ADVANCES IN TONSILS AND MUCOSAL BARRIERS OF THE UPPER AIRWAYS		72		93-96	CalÃ², L. and PassÃ li, G. C. and Galli, J. and Fadda, G. and Paludetti, G.					The objective of our studies was to document the presence of bacterial biofilms in recurrent and chronic infectious diseases of the upper airways (UA) (adenoiditis, tonsillitis, chronic rhinosinusitis) and to assess the association between the presence of biofilm and the maintenance of a chronic inflammation. Methods: 16 surgical samples of tonsils and adenoids from patients with UA infections an…	RAYYAN-INCLUSION: {"Ana"=>"Excluded", "Katarina"=>"Excluded"} | RAYYAN-EXCLUSION-REASONS: duplicate,wrong population
rayyan-1242011937	Oral probiotics influence oral and respiratory tract infections in pediatric population: a randomized double-blinded placebo-controlled pilot study	2018	11		EUROPEAN REVIEW FOR MEDICAL AND PHARMACOLOGICAL SCIENCES	1128-3602	22	22	8034-8041	Campanella, V. and Syed, J. and Santacroce, L. and Saini, R. and Ballini, A. and Inchingolo, F.					OBJECTIVE: Acute oral and respiratory tract infections (RTIs) are highly present in the general population, and they represent one of the most impacting causes of morbidity and mortality every year. The aim of our study was to assess the clinical impact of oral probiotics on acute oral and respiratory tract infections affecting paediatric patients. PATIENTS AND METHODS: This is a randomized, doub…	RAYYAN-INCLUSION: {"Ana"=>"Excluded", "Katarina"=>"Excluded"} | RAYYAN-EXCLUSION-REASONS: Wrong method,+wrong method		Probiotics;Pilot Projects;Respiratory Tract Infections;Respiratory System
rayyan-1242011938	Managing upper respiratory tract complications of primary ciliary dyskinesia in children	2012	2		CURRENT OPINION IN ALLERGY AND CLINICAL IMMUNOLOGY	1528-4050 1473-6322	12	1	32-38	Campbell, R.					Purpose of review Primary ciliary dyskinesia (PCD) is a rare and heterogeneous disease that is often misdiagnosed or diagnosed late with more advanced sequelae. PCD primarily effects the respiratory tract, yet most research focuses on the lower respiratory tract manifestations, most of which is derived from research on cystic fibrosis. Little is known about the management of the upper respiratory…	RAYYAN-INCLUSION: {"Ana"=>"Excluded", "Katarina"=>"Excluded"} | RAYYAN-LABELS: review | RAYYAN-EXCLUSION-REASONS: wrong publication type	10.1097/ACI.0b013e32834eccc6	Only Child;Respiratory System;Child
rayyan-1242011939	Management of otitis media with effusion in children with primary ciliary dyskinesia: A literature review	2009	12		INTERNATIONAL JOURNAL OF PEDIATRIC OTORHINOLARYNGOLOGY	0165-5876 1872-8464	73	12	1630-1638	Campbell, R. G. and Birman, C. S. and Morgan, L.					Objective: Primary ciliary dyskinesia is an autosomal recessively inherited group of disorders of ciliary ultrastructure. Otolaryngologists are frequently involved in the management of some of the most common symptoms of primary ciliary dyskinesia including chronic rhinitis, sinusitis and otitis media with effusion. A dilemma for otorhinolaryngologists is whether ventilation tubes are of benefit …	RAYYAN-INCLUSION: {"Ana"=>"Excluded", "Katarina"=>"Excluded"} | RAYYAN-LABELS: review | RAYYAN-EXCLUSION-REASONS: wrong publication type	10.1016/j.ijporl.2009.08.024	Otitis Media with Effusion;Only Child;Child;Otitis;Otitis Media
rayyan-1242011940	Absent specific viral antibodies in patients with transient hypogammaglobulinemia of infancy	1990	2		J Allergy Clin Immunol	0091-6749 (Print) 0091-6749	85	2	510-3	Cano, F. and Mayo, D. R. and Ballow, M.		eng		University of Connecticut Health Center, Department of Pediatrics, Farmington.	Of 247 patients referred to the Pediatric Immunology Clinic, University of Connecticut Health Center, Farmington, Conn., for recurrent infections, 13 patients were found to have an abnormal delay in the onset of IgG synthesis and prolongation of the physiologic hypogammaglobulinemia of infancy. At first observation, their mean age was 10.6 months. All patients had abnormally low serum IgG levels …	Cano, F Mayo, D R Ballow, M Comparative Study Journal Article United States J Allergy Clin Immunol. 1990 Feb;85(2):510-3. doi: 10.1016/0091-6749(90)90163-x. | RAYYAN-INCLUSION: {"Ana"=>"Excluded", "Katarina"=>"Excluded"} | RAYYAN-EXCLUSION-REASONS: wrong population	10.1016/0091-6749(90)90163-x	Agammaglobulinemia/*immunology;Antibodies, Viral/*analysis;Antibody Specificity/*immunology;Female;Humans;Immunoglobulin G/analysis;Infant;Male;Recurrence;Respiratory Tract Infections/immunology;Retrospective Studies;Virus Diseases/immunology;Antibodies, Viral
rayyan-1242011941	A Rapid Detection of <i>Haemophilus influenzae</i> Using Multiple Cross Displacement Amplification Linked With Nanoparticle-Based Lateral Flow Biosensor	2021	9	22	FRONTIERS IN CELLULAR AND INFECTION MICROBIOLOGY	2235-2988	11			Cao, Q. L. and Liang, S. S. and Wang, L. and Cao, J. and Liu, M. Y. and Li, S. P. and Cao, X. L. and Guo, Y.					Haemophilus influenzae is a major human pathogenic bacterium, resulting in a series of diseases, such as pneumonia, bacteremia, meningitis. However, it is hard to diagnose H. influenzae quickly. In this study, the multiple cross displacement amplification (MCDA) and nanoparticle-based lateral flow biosensor (LFB) (MCDA-LFB) were combined to detect H. influenzae, which has been proven to be reliab…	RAYYAN-INCLUSION: {"Ana"=>"Excluded", "Katarina"=>"Excluded"} | RAYYAN-EXCLUSION-REASONS: +wrong method,wrong population	10.3389/fcimb.2021.721547	Biosensing Techniques;Influenza, Human
rayyan-1242011942	Gold nanocluster adjuvant enables the eradication of persister cells by antibiotics and abolishes the emergence of resistance	2022	7	21	NANOSCALE	2040-3364 2040-3372	14	28	10016-10032	Cao, Z. X. and Chen, X. H. and Chen, J. and Xia, A. P. and Bacacao, B. and Tran, J. and Sharma, D. and Bekale, L. A. and Santa Maria, P. L.					Persister cells are responsible for relapses of infections common in cystic fibrosis and chronic suppurative otitis media (CSOM). Yet, there are no Food and Drug Administration (FDA) approved antibiotics to eradicate persister cells. Frustratingly, the global preclinical bacterial pipeline does not contain antibacterial agents targeting persister cells. Therefore, we report a nontraditional antim…	RAYYAN-INCLUSION: {"Ana"=>"Excluded", "Katarina"=>"Excluded"} | RAYYAN-EXCLUSION-REASONS: Wrong method	10.1039/d2nr01003h	Anti-Bacterial Agents
rayyan-1242011943	Effect of nitric oxide donation on mucin production <i>in vitro</i>	2003	2		CLINICAL OTOLARYNGOLOGY	1749-4478 1749-4486	28	1	51-54	Capper, R. and Guo, L. and Pearson, J. P. and Birchall, J. P.					Otitis media with effusion (OME) is characterized by the accumulation of a viscous fluid rich in mucins in the middle ear cleft. There is increasing evidence that this fluid is the result of an inflammatory reaction and that nitric oxide (NO) is an important mediator in this reaction. The goblet cell line HT29-MTX produces principally MUC5AC, an important mucin in middle ear effusions, and thus i…	RAYYAN-INCLUSION: {"Ana"=>"Excluded", "Katarina"=>"Excluded"} | RAYYAN-EXCLUSION-REASONS: wrong population	10.1046/j.1365-2273.2003.00665.x	Nitric Oxide
rayyan-1242011944	Flagellar expression in clinical isolates of non-typeable <i>Haemophilus influenzae</i>	2017	5		JOURNAL OF MEDICAL MICROBIOLOGY	0022-2615 1473-5644	66	5	592-600	Carabarin-Lima, A. and Lozano-Zarain, P. and Castaneda-Lucio, M. and de la PeÃ±a, C. F. M. and Martinez-Garcia, J. and Flores, N. L. and de la Cruz, E. C. and GonzÃ¡lez-Posos, S. and Rocha-Gracia, R. D.					Purpose. Haemophilus influenzae is a commensal organism found in the upper respiratory tract of humans. When H. influenzae becomes a pathogen, these bacteria can move out of their commensal niche and cause multiple respiratory tract diseases such as otitis media, sinusitis, conjunctivitis and bronchitis in children, and chronic obstructive pulmonary disease in adults. However, H. influenzae is cu…	RAYYAN-INCLUSION: {"Ana"=>"Excluded", "Katarina"=>"Excluded"} | RAYYAN-EXCLUSION-REASONS: Wrong method,+wrong method	10.1099/jmm.0.000471	Influenza, Human
rayyan-1242011945	Prevention of recurrent acute Otitis media in children through the use of lactobacillus salivarius PS7, a target-specific probiotic strain	2018			Nutrients		11	2		CÃ¡rdenas, N. and MartÃ­n, V. and Arroyo, R. and LÃ³pez, M. and Carrera, M. and Badiola, C. and JimÃ©nez, E. and RodrÃ­guez, J. M.	https://www.scopus.com/inward/record.uri?eid=2-s2.0-85061580936&doi=10.3390%2fnu11020376&partnerID=40&md5=3e682e6a52935c794d63ebb505f79e79				Acute otitis media (AOM) is one of the most common bacterial infections in children. Empiric antibiotherapy leads to increasing antimicrobial resistance rates among otopathogens and may impair the correct development of the microbiota in early life. In this context, probiotics seem to be an attractive approach for preventing recurrent AOM (rAOM) through the restoration of the middle ear and nasop…	Export Date: 19 March 2024; Cited By: 23 | RAYYAN-INCLUSION: {"Ana"=>"Excluded", "Katarina"=>"Excluded"} | RAYYAN-EXCLUSION-REASONS: Wrong method	10.3390/nu11020376	Bacteriocin;Lactobacillus salivarius;Otitis;Prevention;Probiotic;Adolescent;Animals;Anti-Infective Agents;Bacteria;Caco-2 Cells;Child;Coculture Techniques;Female;HT29 Cells;Humans;Male;Otitis Media;Pilot Projects;Probiotics;Rats;Rats, Wistar;acetic acid;ampicillin;bacteriocin factor;chloramphenicol;clindamycin;cyanocobalamin;erythromycin;folic acid;gentamicin;hydrogen peroxide;kanamycin;lactic ac…
rayyan-1242011946	Epithelial dysfunction, respiratory infections and asthma: the importance of immunomodulation. A focus on OM-85	2020	10	2	EXPERT REVIEW OF RESPIRATORY MEDICINE	1747-6348 1747-6356	14	10	1019-1026	Cardinale, F. and Lombardi, E. and Rossi, O. and Bagnasco, D. and Bellocchi, A. and Menzella, F.					Introduction Damage to the respiratory epithelium, is often a multifactorial phenomenon. The risk for developing a damage in respiratory epithelium and recurrent respiratory infections may vary among individuals. Preventive measures are based on strengthening the immune function, thus increasing the natural response to pathogens. Immunomodulatory agents are: i. synthetic molecules; ii. Probiotics…	RAYYAN-INCLUSION: {"Ana"=>"Excluded", "Katarina"=>"Excluded"} | RAYYAN-LABELS: systematic review | RAYYAN-EXCLUSION-REASONS: wrong publication type	10.1080/17476348.2020.1793673	Respiratory Tract Infections;Asthma;Immunologic Factors
rayyan-1242011947	Granulocyte proteases in middle ear effusions	1982			Annals of Otology, Rhinology & Laryngology		91	1	76-81	Carlsson, B. and Lundberg, C. and Ohlsson, K.	https://www.scopus.com/inward/record.uri?eid=2-s2.0-0020042830&doi=10.1177%2f000348948209100117&partnerID=40&md5=17c69ee9d8ba9485b1b90985df664c0b				Analyses of 20 middle ear effusions and plasma from 15 patients with serous otitis media demonstrated a marked local release of the granulocyte proteases, elastase, and collagenolytic neutral protease in the effusions. Furthermore, activation of C3 and complexes with antiplasmin were demonstrated. Complex formations between the granulocyte proteases and the protease inhibitors, Î±1-antitrypsin, Î…	Export Date: 19 March 2024; Cited By: 24 | RAYYAN-INCLUSION: {"Ana"=>"Excluded", "Katarina"=>"Excluded"} | RAYYAN-LABELS: biofilm | RAYYAN-EXCLUSION-REASONS: Wrong method,+wrong method | USER-NOTES: {"Katarina"=>["no strains"]}	10.1177/000348948209100117	Antiplasmin;Complement C3;Granulocytes;Humans;Otitis Media;Otitis Media with Effusion;Pancreatic Elastase;Peptide Hydrolases;Protease Inhibitors;alpha 1 antitrypsin;capobenate;collagenolytic enzyme;immunoglobulin A2;proteinase inhibitor;unclassified drug;article;auditory system;granulocyte;human cell;middle ear effusion;serous otitis media;Ear, Middle;Ear, Inner;Ear
rayyan-1242011948	Granulocyte protease inhibition in acute and chronic middle ear effusion	1983			Acta Oto-Laryngologica		95	1	341-349	Carlsson, B. and Lundberg, C. and Ohlsson, K.	https://www.scopus.com/inward/record.uri?eid=2-s2.0-0020654415&doi=10.3109%2f00016488309130952&partnerID=40&md5=a665bbf7ae9ef6d0a397ae05571f31d7				A comparative study was made of granulocyte proteases and protease inhibitors in middle ear effusions (MEE) from patients with acute otitis media (OMA) and serous otitis media (SOM). The mean concentrations of the granulocyte proteases, neutral protease and elastase were three- to fourfold higher in OMA as compared to SOM effusions. The mean concentration of granulocyte elastase in SOM effusions …	Export Date: 19 March 2024; Cited By: 14 | RAYYAN-INCLUSION: {"Ana"=>"Excluded", "Katarina"=>"Excluded"} | RAYYAN-LABELS: biofilm | RAYYAN-EXCLUSION-REASONS: Wrong method,+wrong method | USER-NOTES: {"Katarina"=>["no strains"]}	10.3109/00016488309130952	Adolescent;Adult;Aged;alpha 1-Antichymotrypsin;alpha 1-Antitrypsin;alpha-Macroglobulins;Blood Proteins;Child;Child, Preschool;Chymotrypsin;Exudates and Transudates;Granulocytes;Humans;Middle Aged;Otitis Media;Otitis Media with Effusion;Pancreatic Elastase;Peptide Hydrolases;Protease Inhibitors;Proteinase Inhibitory Proteins, Secretory;Proteins;proteinase inhibitor;auditory system;blood and hemopo…
rayyan-1242011949	Compound heterozygous HAX1 mutations in a Swedish patient with severe congenital neutropenia and no neurodevelopmental abnormalities	2009			Pediatric Blood and Cancer		53	6	1143-1146	Carlsson, G. and Elinder, G. and Malmgren, H. and Trebinska, A. and Grzybowska, E. and Dahl, N. and NordenskjÃ¶ld, M. and Fadeel, B.	https://www.scopus.com/inward/record.uri?eid=2-s2.0-71049157650&doi=10.1002%2fpbc.22131&partnerID=40&md5=0cf6fb3a40657984385174ffa7f28315				Kostmann disease or severe congenital neutropenia (SCN) is an autosomal recessive disorder of neutrophil production. Homozygous HAX1 mutations were recently identified in SCN patients belonging to the original family in northern Sweden described by Kostmann. Moreover, recent studies have suggested an association between neurological dysfunction and HAX1 deficiency. Here we describe a patient with…	Export Date: 19 March 2024; Cited By: 13 | RAYYAN-INCLUSION: {"Ana"=>"Excluded", "Katarina"=>"Excluded"} | RAYYAN-LABELS: case reports | RAYYAN-EXCLUSION-REASONS: wrong publication type	10.1002/pbc.22131	Compound heterozygous mutation;G-CSF;HAX1;Severe congenital neutropenia;Adaptor Proteins, Signal Transducing;Codon, Nonsense;Frameshift Mutation;Heterozygote;Humans;Infant;Male;Mutation;Nervous System;Neutropenia;Proteins;Sweden;ampicillin;antibiotic agent;cathelicidin antimicrobial peptide LL 37;gene product;penicillin G;protein HAX1;recombinant granulocyte colony stimulating factor;unclassified…
rayyan-1242011950	Complementary and alternative medicine for upper-respiratory-tract infection in children	2006			American Journal of Health-System Pharmacy		63	1	33-39	Carr, R. R. and Nahata, M. C.	https://www.scopus.com/inward/record.uri?eid=2-s2.0-30344458168&doi=10.2146%2fajhp040613&partnerID=40&md5=06f1d9bcc793b8caffd292fd3be734e4				Purpose. Evidence on the efficacy and safety of complementary and alternative medicine (CAM) for the prevention and treatment of upper-respiratory-tract infection (URTI) in children is reviewed. Summary. A search of the literature to June 2005 identified six clinical trials examining the use of herbal medicines and nine trials of other CAM therapies. All articles were critically evaluated for adh…	Export Date: 19 March 2024; Cited By: 32 | RAYYAN-INCLUSION: {"Ana"=>"Excluded", "Katarina"=>"Excluded"} | RAYYAN-EXCLUSION-REASONS: +wrong method,wrong population	10.2146/ajhp040613	Alternative medicine;Andrographis paniculata;Antiinfective agents;Ascorbic acid;Echinacea species;Homeopathy;Minerals;Otitis media;Pediatrics;Plants;Propolis;Respiratory-tract infections;Toxicity;Vitamins;Zinc;amoxicillin;Andrographis paniculata extract;anesthetic agent;Calendula flores extract;chizukit;cod liver oil;ear drops;Echinacea extract;garlic extract;Hypericum perforatum extract;otikon;p…
rayyan-1242011951	Otitis media with effusion: Components which contribute to the viscous properties	1992			Acta Oto-Laryngologica		112	2	504-511	Carrie, S. and Hutton, D. A. and Birchall, J. P. and Green, G. G. R. and Pearson, J. P.	https://www.scopus.com/inward/record.uri?eid=2-s2.0-0026755523&doi=10.3109%2f00016489209137432&partnerID=40&md5=99856b089e24242c3d597a9af7c3a406				Middle ear effusions from children undergoing myringotomy were classified into thick (mucoid) and thin (serous) on the basis of their flow properties. Their composition was analysed and their rheological properties measured. The viscosity of the effusions was measured using a Contraves low shear viscometer and expressed as specific viscosity per mg/ml of non-dialysable solids present. In order to…	Export Date: 19 March 2024; Cited By: 81 | RAYYAN-INCLUSION: {"Ana"=>"Excluded", "Katarina"=>"Excluded"} | RAYYAN-LABELS: biofilm | RAYYAN-EXCLUSION-REASONS: Wrong method,+wrong method	10.3109/00016489209137432	Mucin;Mucoid;Otitis media with effusion;Proteolytic activity;Serous;Viscosity;Body Water;Child;Child, Preschool;DNA;Exudates and Transudates;Glycoproteins;Human;Infant;Lipids;Mucins;Peptide Hydrolases;Proteins;Rheology;Support, Non-U.S. Gov't;article;clinical article;controlled study;middle ear effusion;otitis media;priority journal;Otitis Media with Effusion;Otitis;Otitis Media
rayyan-1242011952	Biological Roles of Nontypeable <i>Haemophilus influenzae</i> Type IV Pilus Proteins Encoded by the <i>pil</i> and <i>com</i> Operons	2012	4		JOURNAL OF BACTERIOLOGY	0021-9193	194	8	1927-1933	Carruthers, M. D. and Tracy, E. N. and Dickson, C. and Ganser, K. B. and Munson, R. S. and Bakaletz, L. O.					We previously demonstrated that one or more products of the genes in the pil and com gene clusters of the opportunistic human respiratory pathogen nontypeable Haemophilus influenzae (NTHI) are required for type IV pilus (Tfp) biogenesis and function. Here, we have now demonstrated that the pilABCD and comABCDEF gene clusters are operons and that the product of each gene is essential for normal pi…	RAYYAN-INCLUSION: {"Ana"=>"Excluded", "Katarina"=>"Excluded"} | RAYYAN-EXCLUSION-REASONS: Wrong method,wrong population	10.1128/JB.06540-11	Influenza, Human
rayyan-1242011953	MESNA for chemically assisted tissue dissection	2010			Expert Opinion on Investigational Drugs		19	6	699-707	Casale, M. and Di Martino, A. and Salvinelli, F. and Trombetta, M. and Denaro, V.	https://www.scopus.com/inward/record.uri?eid=2-s2.0-77952366220&doi=10.1517%2f13543784.2010.485192&partnerID=40&md5=7d7922e9c3bc0b328aa050a12c1f44d5				Importance of the field: To date, surgical dissection is based only on mechanical forces. The use of a chemical product that is able to ease tissue dissection represents an important advance. MESNA (sodium-2- mercaptoethanesulfonate) has recently been validated for chemically assisted tissue dissection during surgery or invasive procedures. No other drugs are available for this. Areas covered in …	Export Date: 19 March 2024; Cited By: 25 | RAYYAN-INCLUSION: {"Ana"=>"Excluded", "Katarina"=>"Excluded"} | RAYYAN-LABELS: review,razmotriti za review | RAYYAN-EXCLUSION-REASONS: wrong publication type	10.1517/13543784.2010.485192	Chemically assisted tissue dissection;Invasive procedures;MESNA;Surgery;Animals;Dissection;Humans;Postoperative Complications;Protective Agents;Surgical Procedures, Operative;antibiotic agent;antiinflammatory agent;collagen fiber;placebo;abdominal pain;acoustic neurinoma;antioxidant activity;arthralgia;asthma;bronchiectasis;bronchitis;bronchospasm;cholesteatoma;chronic bronchitis;colitis;cystic f…
rayyan-1242011954	Otitis media and immunological alterations of Waldeyer's ring	2011			Adv Otorhinolaryngol	0065-3071	72		164-9	Cassano, P. and Cassano, M.		eng		Department of Otorhinolaryngology, University of Foggia, Foggia, Italy.	In the literature, correlations between adenoids and middle ear disorders have been widely discussed over the years. Adenoids fundamentally influence inflammation/ infections of the middle ear through 3 factors: obstructive, inflammatory/infective, and immunologic. The authors carefully analyze each of these factors reviewing the opinion of the most important researches in the field. The importan…	1662-2847 Cassano, Pasquale Cassano, Michele Journal Article Review Switzerland Adv Otorhinolaryngol. 2011;72:164-9. doi: 10.1159/000324783. Epub 2011 Aug 18. | RAYYAN-INCLUSION: {"Ana"=>"Excluded", "Katarina"=>"Excluded"} | RAYYAN-LABELS: review | RAYYAN-EXCLUSION-REASONS: wrong publication type	10.1159/000324783	*Adenoids/immunology/microbiology/pathology;Humans;Hypertrophy;*Immunity, Cellular;Otitis Media/*immunology/microbiology;T-Lymphocytes/*immunology;Otitis;Otitis Media
rayyan-1242011955	Otitis Media and Immunological Alterations of Waldeyer's Ring	2011			RECENT ADVANCES IN TONSILS AND MUCOSAL BARRIERS OF THE UPPER AIRWAYS		72		164-169	Cassano, P. and Cassano, M.					In the literature, correlations between adenoids and middle ear disorders have been widely discussed over the years. Adenoids fundamentally influence inflammation/infections of the middle ear through 3 factors: obstructive, inflammatory/infective, and immunologic. The authors carefully analyze each of these factors reviewing the opinion of the most important researches in the field. The important…	RAYYAN-INCLUSION: {"Ana"=>"Excluded", "Katarina"=>"Excluded"} | RAYYAN-LABELS: review | RAYYAN-EXCLUSION-REASONS: wrong publication type		Otitis;Otitis Media
rayyan-1242011956	Quantitative measurement of m-RNA levels to assess expression of cyclooxygenase-II, inducible nitric oxide synthase and 12-lipoxygenase genes in middle ear cholesteatoma	2014	6		Eur Arch Otorhinolaryngol	0937-4477	271	6	1471-5	Ã‡atlÄ±, T. and BayazÄ±t, Y. and YÄ±lmaz, A. and MenevÅŸe, A. and GÃ¶kdoÄŸan, O. and GÃ¶ksu, N. and Ã–zbilen, S.		eng		ENT Department, Gazi University, Ankara, Turkey, tcatli80@hotmail.com.	To assess expression of three main inflammatory genes, COX-II, ALOX-12 and i-NOS, quantitatively at transcriptional level in cholesteatoma matrix tissue. Ten patients who have chronic otitis media with primary acquired cholesteatoma were included in this study. Tissue samples obtained from cholesteatoma matrix and external ear canal skin (control tissue). Expression of the targeted genes (COX-II,…	1434-4726 Ã‡atlÄ±, Tolgahan BayazÄ±t, YÄ±ldÄ±rÄ±m YÄ±lmaz, AkÄ±n MenevÅŸe, Adnan GÃ¶kdoÄŸan, Ozan GÃ¶ksu, Nebil Ã–zbilen, Suat Journal Article Germany Eur Arch Otorhinolaryngol. 2014 Jun;271(6):1471-5. doi: 10.1007/s00405-013-2614-x. Epub 2013 Jul 6. | RAYYAN-INCLUSION: {"Ana"=>"Excluded", "Katarina"=>"Excluded"} | RAYYAN-EXCLUSION-REASONS: Wrong method,+wrong method	10.1007/s00405-013-2614-x	Adolescent;Adult;Arachidonate 12-Lipoxygenase/*genetics;Child;Cholesteatoma, Middle Ear/complications/*genetics;Chronic Disease;Cyclooxygenase 2/*genetics;Female;Gene Expression Profiling;Humans;Male;Middle Aged;Nitric Oxide Synthase Type II/*genetics;Otitis Media/complications/*genetics;RNA, Messenger/*genetics;Real-Time Polymerase Chain Reaction;Young Adult;Ear, Middle
rayyan-1242011957	Panel 3: Recent advances in anatomy, pathology, and cell biology in relation to otitis media pathogenesis	2013			Otolaryngology - Head and Neck Surgery (United States)		148	4	E37-E51	Caye-Thomasen, P. and Hermansson, A. and Bakaletz, L. and Hellstrm, S. and Kanzaki, S. and Kerschner, J. and Lim, D. and Lin, J. and Mason, K. and Spratley, J.	https://www.scopus.com/inward/record.uri?eid=2-s2.0-84878891165&doi=10.1177%2f0194599813476257&partnerID=40&md5=67b51dd965a67bf052e37908be31d8e4				Background and Objectives. The pathogenesis of otitis media (OM) involves a number of factors related to the anatomy, pathology, and cell biology of the middle ear, the mastoid, the Eustachian tube, and the nasopharynx. Although some issues of pathogenesis are fairly well established, others are only marginally indicated by current knowledge, and yet others remain undisclosed. The objective of th…	Export Date: 19 March 2024; Cited By: 20 | RAYYAN-INCLUSION: {"Ana"=>"Excluded", "Katarina"=>"Excluded"} | RAYYAN-LABELS: systematic review | RAYYAN-EXCLUSION-REASONS: wrong publication type	10.1177/0194599813476257	Anatomy;Cell biology;Otitis media;Pathology;Ear, Middle;Eustachian Tube;Gastroesophageal Reflux;Humans;Mastoid;Nasopharynx;Practice Guidelines as Topic;Risk Factors;Smoking;aquaporin;aromatic hydrocarbon receptor;cigarette smoke;epidermal growth factor receptor;gelatinase;hepatocyte nuclear factor 3beta;interleukin 1beta;interleukin 6;matrix metalloproteinase;mucin 2;proteinase;thyroid transcript…
rayyan-1242011958	Alginate-Based Patch for Middle Ear Delivery of Probiotics: A Preliminary Study Using Electrospray and Electrospinning	2023	12		APPLIED SCIENCES-BASEL	2076-3417	13	23		Cecchini, B. and Rovelli, R. and Zavagna, L. and Azimi, B. and Macchi, T. and Kaya, E. and Esin, S. and Bruschini, L. and Milazzo, M. and Batoni, G. and Danti, S. and Dong, C. Q.					Antimicrobial resistance poses a growing challenge in respiratory tract diseases like otitis media, often necessitating surgical interventions due to pharmacological treatment limitations. Bacteriotherapy, involving probiotics and/or their bioproducts, emerges as a promising alternative in such a scenario. This study aims to pave the way to middle ear bacteriotherapy by developing an innovative s…	RAYYAN-INCLUSION: {"Ana"=>"Excluded", "Katarina"=>"Excluded"} | RAYYAN-EXCLUSION-REASONS: Wrong method,+wrong method	10.3390/app132312750	Probiotics;Ear, Middle;Alginates;Ear, Inner;Ear
rayyan-1242011960	Editorial: Hearing Loss: Mechanisms and Prevention	2022			Frontiers in Cell and Developmental Biology		10			Chai, R. and Li, H. and Yang, T. and Sun, S. and Yuan, Y.	https://www.scopus.com/inward/record.uri?eid=2-s2.0-85124754441&doi=10.3389%2ffcell.2022.838271&partnerID=40&md5=61a2b6b9ae34107ffc78ae47013b828a					Export Date: 19 March 2024; Cited By: 4 | RAYYAN-INCLUSION: {"Ana"=>"Excluded", "Katarina"=>"Excluded"} | RAYYAN-LABELS: editorial | RAYYAN-EXCLUSION-REASONS: wrong publication type	10.3389/fcell.2022.838271	gene therapy;hair cell;hearing loss;noise exposure;spiral ganglion neurons;acetylcysteine;atrial natriuretic factor;caffeine;calcineurin;claudin;dexamethasone;glutamic acid;nanoparticle;polycaprolactone;Rho guanine nucleotide binding protein;sirtuin 3;tacrolimus;transcription factor Sox10;age;apoptosis;calcium homeostasis;cochlea potential;cochlear hair cell;cochlear implantation;congenital deafn…
rayyan-1242011961	<i>Alloiococcus otitidis</i> Forms Multispecies Biofilm with <i>Haemophilus influenzae</i>: Effects on Antibiotic Susceptibility and Growth in Adverse Conditions	2017	8	2	FRONTIERS IN CELLULAR AND INFECTION MICROBIOLOGY	2235-2988	7			Chan, C. L. and Richter, K. and Wormald, P. J. and Psaltis, A. J. and Vreugde, S.					Otitis media with effusion (OME) is a biofilm driven disease and commonly accepted otopathogens, such as Haemophilus influenzae, Streptococcus pneumonia, and Moraxella catarrhal's, have been demonstrated to form polymicrobial biofilms within the middle ear cleft. However, Allolococcus otitidis (A. otitidis), which is one of the most commonly found bacteria within middle ear aspirates of children …	RAYYAN-INCLUSION: {"Ana"=>"Excluded", "Katarina"=>"Excluded"} | RAYYAN-EXCLUSION-REASONS: Wrong method,+wrong method	10.3389/fcimb.2017.00344	Anti-Bacterial Agents;Influenza, Human
rayyan-1242011962	Otologic safety of intratympanic N-acetylcysteine in an animal model	2023	10		INTERNATIONAL JOURNAL OF PEDIATRIC OTORHINOLARYNGOLOGY	0165-5876 1872-8464	173			Chan, C. Y. and Conley, S. F. and Salameh, S. and Sayegh, J. and Wurzba, S. D. S. and Grenier, K. and Linn, D. T. and Partain, M. P. and Daniel, S. J.					Objective: N-acetylcysteine (NAC) is an anti-oxidant and mucolytic effective against bacterial biofilms, making it useful in the treatment of chronically discharging ears that are unresponsive to traditional treatment methods. The objective of this study was to evaluate the otologic safety of intratympanic NAC combined with Ciprodex (R) in an animal model.Methods: Baseline distortion product otoa…	RAYYAN-INCLUSION: {"Ana"=>"Excluded", "Katarina"=>"Excluded"} | RAYYAN-EXCLUSION-REASONS: Wrong method,+wrong method	10.1016/j.ijporl.2023.111702	Acetylcysteine;Animals;Animal Shells
rayyan-1242011963	Dornase alfa ototoxic effects in animals and efficacy in the treatment of clogged tympanostomy tubes in children a preclinical study and a randomized clinical trial	2018			JAMA Otolaryngology - Head and Neck Surgery		144	9	776-780	Chan, K. H. and Allen, G. C. and Kelley, P. E. and Streubel, S. O. and Friedman, N. R. and Yoon, P. and Gao, D. and Ruiz, A. G. and Jung, T. T. K.	https://www.scopus.com/inward/record.uri?eid=2-s2.0-85052724299&doi=10.1001%2fjamaoto.2018.1101&partnerID=40&md5=31a944d36ca5a72236a1c094c18becdb				IMPORTANCE Many treatments for clogged tympanostomy tubes (TTs) have been proposed, but none have met scientific rigor for safety and efficacy, including the popular empirical use of ototopical antibiotic drops. Dornase alfa, a recombinant molecule with the unique property of cleaving DNA, May be ideal in treating clogged TTs because both middle-ear effusion and the plug are abundant with DNA. OB…	Export Date: 19 March 2024; Cited By: 5 | RAYYAN-INCLUSION: {"Ana"=>"Excluded", "Katarina"=>"Excluded"} | RAYYAN-EXCLUSION-REASONS: Wrong method	10.1001/jamaoto.2018.1101	Administration, Topical;Adolescent;Animals;Child;Child, Preschool;Chinchilla;Deoxyribonuclease I;Equipment Failure;Evoked Potentials, Auditory, Brain Stem;Female;Follow-Up Studies;Humans;Infant;Male;Middle Ear Ventilation;Postoperative Complications;Prospective Studies;Recombinant Proteins;Single-Blind Method;Treatment Outcome;dornase alfa;ofloxacin;recombinant protein;animal experiment;animal mo…
rayyan-1242011964	Middle ear mucosal inflammation: an in vivo model	1994	8		Laryngoscope	0023-852X (Print) 0023-852x	104	8	970-80	Chan, K. H. and Swarts, J. D. and Tan, L.		eng		Dept. of Otolaryngology, University of Colorado Health Science Center, Children's Hospital, Denver 80218.	The inflammatory process underlies the pathogenesis of otitis media (OM). Although knowledge concerning this common childhood disease continues to accumulate, most of the basic science research is based on in vitro or ex vivo methodologies. Magnetic resonance imaging (MRI), although lauded for its ability to image soft tissue, is often neglected as a research tool providing real-time in vivo info…	Chan, K H Swarts, J D Tan, L Journal Article Review United States Laryngoscope. 1994 Aug;104(8 Pt 1):970-80. doi: 10.1288/00005537-199408000-00011. | RAYYAN-INCLUSION: {"Ana"=>"Excluded", "Katarina"=>"Excluded"} | RAYYAN-EXCLUSION-REASONS: wrong population	10.1288/00005537-199408000-00011	Animals;Capillary Permeability/drug effects;Chinchilla;Contrast Media;Dexamethasone/administration & dosage/*pharmacology;Dose-Response Relationship, Drug;Ear, Middle/drug effects/pathology;Extravasation of Diagnostic and Therapeutic Materials/pathology/physiopathology;Gadolinium;Gadolinium DTPA;Histamine/administration & dosage/*pharmacology;Humans;Hydroxyzine/administration & dosage/*pharmacolo…
rayyan-1242011965	The state of overuse measurement: A critical review	2013			Medical Care Research and Review		70	5	473-496	Chan, K. S. and Chang, E. and Nassery, N. and Chang, H. Y. and Segal, J. B.	https://www.scopus.com/inward/record.uri?eid=2-s2.0-84885099507&doi=10.1177%2f1077558713492202&partnerID=40&md5=f2c4d7e4097f521f2c8b3dc6f56c1d9f				Health care overuse contributes to unnecessary expenditures and patient exposure to harm. Understanding and addressing this problem requires a comprehensive set of valid metrics. This article describes and critiques the current state of overuse measurement through a review of the published and gray literature, measures clearinghouses and ongoing work by major measure developers. Our review identi…	Export Date: 19 March 2024; Cited By: 42 | RAYYAN-INCLUSION: {"Ana"=>"Excluded", "Katarina"=>"Excluded"} | RAYYAN-LABELS: review | RAYYAN-EXCLUSION-REASONS: wrong publication type	10.1177/1077558713492202	health care costs;health care overuse;inappropriate care;performance measurement;quality measurement;Health Services Misuse;Humans;Quality Indicators, Health Care;Referral and Consultation;alpha2a interferon;antibiotic agent;antihistaminic agent;antilipemic agent;antinuclear antibody;barium;brain natriuretic peptide;corticosteroid;creatinine;D dimer;decongestive agent;diethylstilbestrol;fenfluram…
rayyan-1242011966	Beyond the polysaccharide and glycoconjugate vaccines for<i> Streptococcus</i><i> pneumoniae:</i> Does protein/peptide nanovaccines hold promises?	2023	12	7	VACCINE	0264-410X 1873-2518	41	50	7515-7524	Chandpa, H. H. and Panda, A. K. and Meena, C. L. and Meena, J.					Streptococcus pneumoniae having almost 98 serotypes and being common cause of acute otitis media, pneumonia, bacteremia, meningitis etc., which results in high mortality and morbidity globally. Although vaccines like PCV13 and PPV-23 are available, some problems like serotype replacement and poor immunogenicity in children, old age and immunocompromised people has been observed. To overcome these…	RAYYAN-INCLUSION: {"Ana"=>"Excluded", "Katarina"=>"Excluded"} | RAYYAN-LABELS: review | RAYYAN-EXCLUSION-REASONS: wrong publication type	10.1016/j.vaccine.2023.11.020	Polysaccharides
rayyan-1242011967	Otitis media with effusion: An effort to understand and clarify the uncertainties	2005			Expert Review of Anti-Infective Therapy		3	1	117-129	Chantzi, F. M. and Bairamis, T. and Papadopoulos, N. G. and Kafetzis, D. A.	https://www.scopus.com/inward/record.uri?eid=2-s2.0-14044268794&doi=10.1586%2f14787210.3.1.117&partnerID=40&md5=a83e611f6654b21a2393eb85015cfc73				Otitis media with effusion - defined as the accumulation of middle-ear effusion behind an intact tympanic membrane without signs or symptoms of acute infection - is one of the most common causes of hearing loss in children in developed countries, potentially leading to language deficits. Although treatment of chronic or relapsing otitis media with effusion is considered imperative, none of the pr…	Export Date: 19 March 2024; Cited By: 6 | RAYYAN-INCLUSION: {"Ana"=>"Excluded", "Katarina"=>"Excluded"} | RAYYAN-LABELS: review | RAYYAN-EXCLUSION-REASONS: wrong publication type	10.1586/14787210.3.1.117	Children;Complications;Diagnosis;Management;Otitis media with effusion;Pathogenesis;Prevalence;Risk factors;Hearing Loss;Humans;antiallergic agent;antibiotic agent;antihistaminic agent;antiinfective agent;arachidonic acid;cytokine;decongestive agent;leukotriene;mucolytic agent;nitric oxide;placebo;Pneumococcus vaccine;prostaglandin;steroid;thrombocyte activating factor;adenoid;allergy;auditory tu…
rayyan-1242011968	Streptococcus pneumoniae biofilm formation and dispersion during colonization and disease	2014			Front Cell Infect Microbiol	2235-2988	4		194	Chao, Y. and Marks, L. R. and Pettigrew, M. M. and Hakansson, A. P.		eng		Division of Experimental Infection Medicine, Department of Laboratory Medicine, Lund University MalmÃ¶, Sweden. Department of Microbiology and Immunology, University at Buffalo, The State University of New York Buffalo, NY, USA. Department of Epidemiology and Microbial Diseases, Yale School of Public Health New Haven, CT, USA. Division of Experimental Infection Medicine, Department of Laboratory …	Streptococcus pneumoniae (the pneumococcus) is a common colonizer of the human nasopharynx. Despite a low rate of invasive disease, the high prevalence of colonization results in millions of infections and over one million deaths per year, mostly in individuals under the age of 5 and the elderly. Colonizing pneumococci form well-organized biofilm communities in the nasopharyngeal environment, but…	2235-2988 Chao, Yashuan Marks, Laura R Pettigrew, Melinda M Hakansson, Anders P R01 DC013554/DC/NIDCD NIH HHS/United States R21 DC011667/DC/NIDCD NIH HHS/United States R01DC013554/DC/NIDCD NIH HHS/United States R21DC011667/DC/NIDCD NIH HHS/United States Journal Article Research Support, N.I.H., Extramural Review Switzerland Front Cell Infect Microbiol. 2015 Jan 13;4:194. doi: 10.3389/fcimb.2014.0…	10.3389/fcimb.2014.00194	Animals;Bacterial Proteins/genetics/metabolism;*Biofilms;Humans;Pneumococcal Infections/*microbiology;Streptococcus pneumoniae/genetics/*growth & development/physiology;biofilm;colonization;streptococcus;virulence;virus;Colonic Diseases;Streptococcus
rayyan-1242011970	<i>Streptococcus pneumoniae</i>:: pathogen or protector?	2007	10		REVIEWS IN MEDICAL MICROBIOLOGY	0954-139X 1473-5601	18	4	73-78	Charalambous, B. A.					Despite the avail ability of antibiotics Streptococcus pneumoniae (the pneumococcus) is still a leading cause of invasive disease, with over a million children dying worldwide, particularly from pneumonia. The rising tide of resistance is reducing antibiotic efficacy and driving the search for new therapeutics. Harmless colonisation of the human nasopharynx is the natural habitat of the pneumococ…	RAYYAN-INCLUSION: {"Ana"=>"Excluded", "Katarina"=>"Excluded"} | RAYYAN-EXCLUSION-REASONS: wrong publication type		Pneumonia;Streptococcus
rayyan-1242011971	Complementary, holistic, and integrative medicine: St. John's wort	2007			Pediatrics in Review		28	2	69-72	Charrois, T. L. and Sadler, C. and Vohra, S.	https://www.scopus.com/inward/record.uri?eid=2-s2.0-33947688097&doi=10.1542%2fpir.28-2-69&partnerID=40&md5=df0e954336a3af85fb5636a1eece33c1					Export Date: 19 March 2024; Cited By: 10 | RAYYAN-INCLUSION: {"Ana"=>"Excluded", "Katarina"=>"Excluded"} | RAYYAN-LABELS: review | RAYYAN-EXCLUSION-REASONS: wrong population,wrong publication type	10.1542/pir.28-2-69	Adolescent;Breast Feeding;Child;Child, Preschool;Depression;Dose-Response Relationship, Drug;Drug Evaluation;Drug Interactions;Evidence-Based Medicine;Female;Humans;Hypericum;Infant;Infant, Newborn;Pediatrics;Phytotherapy;Plant Preparations;Pregnancy;Treatment Outcome;anesthetic agent;antidepressant agent;Calendula flores extract;carbamazepine;cyclosporin;garlic extract;Hypericum perforatum extra…
rayyan-1242011972	Multivalent Pneumococcal Protein Vaccines Comprising Pneumolysoid with Epitopes/Fragments of CbpA and/or PspA Elicit Strong and Broad Protection	2015	10		CLINICAL AND VACCINE IMMUNOLOGY	1556-6811 1556-679X	22	10	1079-1089	Chen, A. and Mann, B. and Gao, G. L. and Heath, R. and King, J. and Maissoneuve, J. and Alderson, M. and Tate, A. and Hollingshead, S. K. and Tweten, R. K. and Briles, D. E. and Tuomanen, E. I. and Paton, J. C.					Immunization with the pneumococcal proteins pneumolysin (Ply), choline binding protein A (CbpA), or pneumococcal surface protein A (PspA) elicits protective responses against invasive pneumococcal disease in animal models. In this study, we used different mouse models to test the efficacy of a variety of multivalent protein-based vaccines that comprised various combinations of full-length or pept…	RAYYAN-INCLUSION: {"Ana"=>"Excluded", "Katarina"=>"Excluded"} | RAYYAN-EXCLUSION-REASONS: +wrong method,wrong population	10.1128/CVI.00293-15	Vaccination;Epitopes
rayyan-1242011973	Definite therapy of mixed infection alleviates refractory dilemma of adult chronic suppurative otitis media	2022	12		JOURNAL OF MICROBIOLOGY IMMUNOLOGY AND INFECTION	1684-1182 1995-9133	55	6	1283-1292	Chen, C. H. and Wang, C. Y. and Cheng, M. Y. and Hsih, W. H. and Tien, N. and Chou, C. H. and Lin, P. C. and Chi, C. Y. and Ho, M. W. and Lu, M. C.					The characteristics, risk factors, microbial distributions and effective treatment regimens for Chronic suppurative otitis media (CSOM) patients intractable to empirical therapy were analyzed. Adult CSOM patients of China Medical University Hospital from 2018 to 2020 were included. Subjects of refractory and non-refractory groups were investigated for characteristics of age, sex, nation, comorbid…	RAYYAN-INCLUSION: {"Ana"=>"Excluded", "Katarina"=>"Excluded"} | RAYYAN-EXCLUSION-REASONS: Wrong method,+wrong method	10.1016/j.jmii.2022.07.014	Otitis;Otitis Media
rayyan-1242011974	Effect of almond consumption on vascular function in patients with coronary artery disease: a randomized, controlled, cross-over trial	2015	6	17	Nutr J	1475-2891	14		61	Chen, C. Y. and Holbrook, M. and Duess, M. A. and Dohadwala, M. M. and Hamburg, N. M. and Asztalos, B. F. and Milbury, P. E. and Blumberg, J. B. and Vita, J. A.		eng		Jean Mayer USDA Human Nutrition Research Center on Aging, Tufts University, Boston, MA, USA. oliver.chen@tufts.edu. Antioxidants Research Laboratory, Jean Mayer USDA Human Nutrition Research Center on Aging at Tufts University, 711 Washington Street, Boston, MA, 02111, USA. oliver.chen@tufts.edu. Evans Department of Medicine and the Whitaker Cardiovascular Institute, Boston University School of M…	OBJECTIVE: Almonds reduce cardiovascular disease risk via cholesterol reduction, anti-inflammation, glucoregulation, and antioxidation. The objective of this randomized, controlled, cross-over trial was to determine whether the addition of 85 g almonds daily to a National Cholesterol Education Program (NCEP) Step 1 diet (ALM) for 6 weeks would improve vascular function and inflammation in patient…	1475-2891 Chen, C-Y Oliver Holbrook, Monika Duess, Mai-Ann Dohadwala, Mustali M Hamburg, Naomi M Asztalos, Bela F Milbury, Paul E Blumberg, Jeffrey B Vita, Joseph A Journal Article Randomized Controlled Trial Research Support, Non-U.S. Gov't Research Support, U.S. Gov't, Non-P.H.S. England Nutr J. 2015 Jun 17;14:61. doi: 10.1186/s12937-015-0049-5. | RAYYAN-INCLUSION: {"Ana"=>"Excluded", "Katarina…	10.1186/s12937-015-0049-5	Adult;Aged;Aged, 80 and over;Biomarkers/blood;Boston;C-Reactive Protein;Cholesterol, HDL/blood;Cholesterol, LDL/blood;Coronary Artery Disease/*diet therapy;Cross-Over Studies;E-Selectin/blood;Energy Intake;Female;Food Quality;Humans;Interleukin-6/blood;Male;Middle Aged;Nitric Oxide/urine;Nutrition Assessment;Nutritional Requirements;Nutritional Status;*Prunus dulcis;Pulse Wave Analysis;Surveys an…
rayyan-1242011975	Low dose macrolide administration for long term is effective for otitis media with effusion in children	2013	2		AURIS NASUS LARYNX	0385-8146 1879-1476	40	1	46-50	Chen, K. T. and Wu, X. and Jiang, G. L. and Du, J. T. and Jiang, H. Y.					Objective: To explore the clinical effect and possible mechanism of macrolides on otitis media with effusion in children. Methods: Children with otitis media with effusion were recruited and prescribed for. macrolides according to a designed scheme, and followed up for 8-12 weeks. Middle ear effusion samples were collected from the participants to assess the presence of biofilm. Results: Macrolid…	RAYYAN-INCLUSION: {"Ana"=>"Excluded", "Katarina"=>"Excluded"} | RAYYAN-EXCLUSION-REASONS: Wrong method,+wrong method	10.1016/j.anl.2012.05.008	Only Child;Otitis Media with Effusion;Child;Otitis
rayyan-1242011976	In vitro Inhibition of Clinical Isolates of Otitis Media Pathogens by the Probiotic Streptococcus salivarius BLIS K12	2021			Probiotics and Antimicrobial Proteins		13	3	734-738	Chen, T. Y. and Hale, J. D. F. and Tagg, J. R. and Jain, R. and Voss, A. L. and Mills, N. and Best, E. J. and Stevenson, D. S. and Bird, P. A. and Walls, T.	https://www.scopus.com/inward/record.uri?eid=2-s2.0-85095817371&doi=10.1007%2fs12602-020-09719-7&partnerID=40&md5=fac36b23668ade900349bb630755fc53				Otitis media is a common childhood infection, frequently requiring antibiotics. With high rates of antibiotic prescribing and increasing antibiotic resistance, new strategies in otitis media prevention and treatment are needed. The aim of this study was to assess the in vitro inhibitory activity Streptococcus salivarius BLIS K12 against otitis media pathogens. Efficacy of the bacteriocin activity…	Export Date: 19 March 2024; Cited By: 6 | RAYYAN-INCLUSION: {"Ana"=>"Excluded", "Katarina"=>"Excluded"} | RAYYAN-EXCLUSION-REASONS: Wrong method	10.1007/s12602-020-09719-7	In vitro inhibition;Otitis media;Otitis media pathogens;Probiotics;Recurrent otitis media;S. salivarius BLIS K12;Humans;Streptococcus salivarius;probiotic agent;Article;bacterial strain;controlled study;Haemophilus influenzae;in vitro study;infectious agent;microbial community;Moraxella catarrhalis;nonhuman;Pseudomonas aeruginosa;Staphylococcus aureus;Staphylococcus lugdunensis;Streptococcus pneu…
rayyan-1242011977	Microbial and bioconversion production of D-xylitol and its detection and application	2010	12	15	Int J Biol Sci	1449-2288	6	7	834-44	Chen, X. and Jiang, Z. H. and Chen, S. and Qin, W.		eng		Biorefining Research Initiative and Department of Biology, Lakehead University, Thunder Bay, ON P7B 5E1, Canada.	D-Xylitol is found in low content as a natural constituent of many fruits and vegetables. It is a five-carbon sugar polyol and has been used as a food additive and sweetening agent to replace sucrose, especially for non-insulin dependent diabetics. It has multiple beneficial health effects, such as the prevention of dental caries, and acute otitis media. In industry, it has been produced by chemi…	1449-2288 Chen, Xi Jiang, Zi-Hua Chen, Sanfeng Qin, Wensheng Journal Article Review Australia Int J Biol Sci. 2010 Dec 15;6(7):834-44. doi: 10.7150/ijbs.6.834. | RAYYAN-INCLUSION: {"Ana"=>"Excluded", "Katarina"=>"Excluded"} | RAYYAN-LABELS: review | RAYYAN-EXCLUSION-REASONS: wrong publication type	10.7150/ijbs.6.834	Candida/metabolism;Chromatography, Gas;Chromatography, High Pressure Liquid;Electrophoresis, Capillary;Saccharomyces cerevisiae/metabolism;Xylitol/chemistry/*metabolism;Bioconversion production;Candida.;D-xylitol;Detection methods;Saccharomyces cerevisiae;interests.;Xylitol
rayyan-1242011978	Chinese society of allergy guidelines for diagnosis and treatment of allergic rhinitis	2018			Allergy, Asthma and Immunology Research		10	4	300-353	Cheng, L. and Chen, J. and Fu, Q. and He, S. and Li, H. and Liu, Z. and Tan, G. and Tao, Z. and Wang, D. and Wen, W. and Xu, R. and Xu, Y. and Yang, Q. and Zhang, C. and Zhang, G. and Zhang, R. and Zhang, Y. and Zhou, B. and Zhu, D. and Chen, L. and Cui, X. and Deng, Y. and Guo, Z. and Huang, Z. and Huang, Z. and Li, H. and Li, J. and Li, W. and Li, Y. and Xi, L. and Lou, H. and Lu, M. and Ouyang…	https://www.scopus.com/inward/record.uri?eid=2-s2.0-85049126082&doi=10.4168%2faair.2018.10.4.300&partnerID=40&md5=905e6e0e2b868353396d2280c69b7f97				Allergic rhinitis (AR) is a global health problem that causes major illnesses and disabilities worldwide. Epidemiologic studies have demonstrated that the prevalence of AR has increased progressively over the last few decades in more developed countries and currently affects up to 40% of the population worldwide. Likewise, a rising trend of AR has also been observed over the last 2-3 decades in d…	Export Date: 19 March 2024; Cited By: 214 | RAYYAN-INCLUSION: {"Ana"=>"Excluded", "Katarina"=>"Excluded"} | RAYYAN-EXCLUSION-REASONS: wrong population,wrong publication type	10.4168/aair.2018.10.4.300	Allergic rhinitis;China;Diagnosis;Treatment;allergen;antihistaminic agent;chemokine;chemokine receptor;cholinergic receptor blocking agent;corticosteroid;decongestive agent;gasotransmitter;histamine release inhibitor;immunoglobulin E;irrigation solution;leukotriene receptor blocking agent;microRNA;nitric oxide;probiotic agent;sodium chloride;substance P;acupuncture;allergic conjunctivitis;asthma;…
rayyan-1242011979	Acute otitis media in children	2011			INTERNATIONAL JOURNAL OF GENERAL MEDICINE	1178-7074	4		421-423	Cherpillod, J.					Clinical question: What is the best treatment for acute otitis media in children? Results: Watchful waiting, followed by amoxicillin treatment, if necessary, is the best first-line treatment for acute otitis media in children aged six months or older.	RAYYAN-INCLUSION: {"Ana"=>"Excluded", "Katarina"=>"Excluded"} | RAYYAN-EXCLUSION-REASONS: wrong publication type	10.2147/IJGM.S10309	Only Child;Child;Otitis Media;Otitis
rayyan-1242011980	Effectiveness and safety of Xingbei Zhike granules in patients with postinfectious cough: A multicenter, randomized, double-blinded, placebo-controlled trial	2023			Phytomedicine		121			Chi, Y. and Lin, L. and Guo, X. and Xiao, J. and Fan, F. and Yu, C. and Xue, H. and Li, S. and Guo, D. and Liu, L. and Wang, Y. and Ma, X. and Pang, J. and Wang, J. and Zhao, Z. and Zhao, X. and Wang, G. and Gu, D. and Zhen, H. and Chen, H. and Ding, J. and Zhou, M. and Wu, Z. and Han, Y. and Chen, Y. and Wu, L.	https://www.scopus.com/inward/record.uri?eid=2-s2.0-85171878633&doi=10.1016%2fj.phymed.2023.155103&partnerID=40&md5=577ff4ea34d7bd60534f1d97de0b9726				Background: Postinfectious cough (PIC) is a common symptom following a respiratory tract infection. Xingbei Zhike (XBZK) granules, a Chinese patent medicine, has been widely used for PIC in clinics. However, there is a lack of evidence on the effectiveness. Purpose: To investigate whether treatment with XBZK granules is effective for PIC. Study design: A multicenter, randomized, double-blinded, p…	Export Date: 19 March 2024; Cited By: 1 | RAYYAN-INCLUSION: {"Ana"=>"Excluded", "Katarina"=>"Excluded"} | RAYYAN-EXCLUSION-REASONS: wrong population	10.1016/j.phymed.2023.155103	Chinese patent medicine;Postinfectious cough;Randomized controlled trial;Xingbei Zhike granules;Cough;Double-Blind Method;Drugs, Chinese Herbal;Humans;Medicine, Chinese Traditional;Respiratory Tract Infections;Treatment Outcome;bilirubin;Chinese medicinal formula;creatinine;dextromethorphan;Ephedra intermedia extract;Fritillaria thunbergii extract;Glehnia littoralis extract;glucose;Glycyrrhiza ur…
rayyan-1242011981	Sequential Biotherapy Targeting IL-5 and IL-4/13 in Patients with Eosinophilic Asthma with Sinusitis and Otitis Media	2022			Biomolecules		12	4		Chikumoto, A. and Oishi, K. and Hamada, K. and Hirano, T. and Kakugawa, T. and Kanesada, K. and Matsunaga, K.	https://www.scopus.com/inward/record.uri?eid=2-s2.0-85127389157&doi=10.3390%2fbiom12040522&partnerID=40&md5=14c2d92a89343dfab55d6acaf8cb05f2				Type 2 (T2) inflammation plays an important role in the pathogenesis of allergic diseases such as asthma, eosinophilic chronic rhinosinusitis (ECRS), or eosinophilic otitis media (EOM). Currently, in severe asthma with the T2 phenotype, biologics targeting mediators of T2 inflammation dramatically improve the management of severe asthma. While treatment with a single biologic is common, little is…	Export Date: 19 March 2024; Cited By: 5 | RAYYAN-INCLUSION: {"Ana"=>"Excluded", "Katarina"=>"Excluded"} | RAYYAN-LABELS: case report | RAYYAN-EXCLUSION-REASONS: Wrong method,wrong publication type	10.3390/biom12040522	anti-IL-4/13 receptor monoclonal antibody;anti-IL-5 receptor antibody;eosinophil sinusitis;eosinophilia otitis media;multiple Type 2 inflammatory pathways;sequential biotherapy;Asthma;Biological Products;Biological Therapy;Chronic Disease;Humans;Hypersensitivity;Inflammation;Interleukin-4;Interleukin-5;Otitis Media;Pulmonary Eosinophilia;Sinusitis;benralizumab;corticosteroid;dupilumab;fluticasone…
rayyan-1242011982	Analysis of the clinical features of Japanese patients with primary ciliary dyskinesia	2022	4		AURIS NASUS LARYNX	0385-8146 1879-1476	49	2	248-257	Chiyonobu, K. and Xu, Y. F. and Feng, G. F. and Saso, S. and Ogawa, S. and Ikejiri, M. and Abo, M. and Kondo, M. and Gotoh, S. and Kubo, H. and Hosoki, K. and Nagao, M. and Fujisawa, T. and Nakatani, K. and Takeuchi, K.					Objective: Primary ciliary dyskinesia (PCD) is a rare hereditary disease. Most reports of PCD in Japan are case reports, and clinical analysis has not been performed. Differences in the causative genes might affect the clinical features in different ethnic groups. The purpose of this study was to clarify the clinical features of Japanese patients with PCD.Methods: We performed a retrospective cha…	RAYYAN-INCLUSION: {"Ana"=>"Excluded", "Katarina"=>"Excluded"} | RAYYAN-LABELS: case report | RAYYAN-EXCLUSION-REASONS: wrong population,wrong publication type	10.1016/j.anl.2021.08.003
rayyan-1242011983	Role of the Nuclease of Nontypeable <i>Haemophilus influenzae</i> in Dispersal of Organisms from Biofilms	2015	3		INFECTION AND IMMUNITY	0019-9567 1098-5522	83	3	950-957	Cho, C. and Chande, A. and Gakhar, L. and Bakaletz, L. O. and Jurcisek, J. A. and Ketterer, M. and Shao, J. and Gotoh, K. and Foster, E. and Hunt, J. and O'Brien, E. and Apicella, M. A.					Nontypeable Haemophilus influenzae (NTHI) forms biofilms in the middle ear during human infection. The biofilm matrix of NTHI contains extracellular DNA. We show that NTHI possesses a potent nuclease, which is a homolog of the thermonuclease of Staphylococcus aureus. Using a biofilm dispersal assay, studies showed a biofilm dispersal pattern in the parent strain, no evidence of dispersal in the n…	RAYYAN-INCLUSION: {"Ana"=>"Excluded", "Katarina"=>"Excluded"} | RAYYAN-EXCLUSION-REASONS: Wrong method,+wrong method	10.1128/IAI.02601-14	Influenza, Human
rayyan-1242011984	Characterization of a nontypeable Haemophilus influenzae thermonuclease	2018			PLoS One	1932-6203	13	5	e0197010	Cho, C. and Chande, A. T. and Gakhar, L. and Hunt, J. and Ketterer, M. R. and Apicella, M. A.		eng		Iowa Inflammation Program, The University of Iowa, Iowa City, Iowa City, IA, United States of America. Department of Infectious Disease, University of Iowa Hospitals, Iowa City, IA, United States of America. Physician Scientist Training Pathway, University of Iowa Carver College of Medicine, Iowa City, IA, United States of America. School of Biological Sciences, Georgia Institute of Technology, A…	Nontypeable Haemophilus influenzae (NTHi) has been shown to form biofilms, comprised of extracellular DNA (eDNA), in the middle ear and bronchus during clinical infections. Studies in our laboratory have shown that NTHi possesses a homolog of Staphylococcus aureus thermonuclease (staphylococcal thermonuclease), NTHi nuclease (NTHi Nuc, HI_1296). This enzyme had similar size, heat stability, and d…	1932-6203 Cho, Christine Orcid: 0000-0003-0855-1811 Chande, Aroon T Orcid: 0000-0001-5260-3135 Gakhar, Lokesh Hunt, Jason Ketterer, Margaret R Apicella, Michael A R01 AI024616/AI/NIAID NIH HHS/United States AI024616/NH/NIH HHS/United States P30 DK054759/DK/NIDDK NIH HHS/United States R56 AI024616/AI/NIAID NIH HHS/United States R37 AI024616/AI/NIAID NIH HHS/United States P30 GM124169/GM/NIGMS NIH …	10.1371/journal.pone.0197010	Bacterial Proteins/*chemistry;Catalytic Domain;Haemophilus influenzae/*enzymology;Micrococcal Nuclease/*chemistry;*Models, Molecular;Protein Structure, Secondary;Structural Homology, Protein;Influenza, Human
rayyan-1242011985	Procalcitonin levels in patients with complete and incomplete kawasaki disease	2013			Disease Markers		35	5	505-511	Cho, H. J. and Choi, Y. E. and Song, E. S. and Cho, Y. K. and Ma, J. S.	https://www.scopus.com/inward/record.uri?eid=2-s2.0-84890350272&doi=10.1155%2f2013%2f265051&partnerID=40&md5=1062f9e28eb9837c333cb2e9f0a55412				Incomplete Kawasaki disease (iKD) is considered to be a less complete form of Kawasaki disease (cKD) and several differences in the laboratory presentations of iKD and cKD have been noted. We investigated serum procalcitonin levels in patients with iKD, cKD, and other febrile diseases (a control group). Seventy-seven patients with cKD, 24 with iKD, and 41 controls admitted to our hospital from No…	Export Date: 19 March 2024; Cited By: 6 | RAYYAN-INCLUSION: {"Ana"=>"Excluded", "Katarina"=>"Excluded"} | RAYYAN-EXCLUSION-REASONS: wrong population	10.1155/2013/265051	Biological Markers;Calcitonin;Case-Control Studies;Child;Child, Preschool;Female;Humans;Infant;Male;Mucocutaneous Lymph Node Syndrome;Protein Precursors;acetylsalicylic acid;alanine aminotransferase;albumin;amino terminal pro brain natriuretic peptide;aspartate aminotransferase;C reactive protein;chloride;creatine kinase;creatine kinase MB;creatinine;hemoglobin;immunoglobulin;myoglobin;potassium;…
rayyan-1242011986	Optical Coherence Tomography for the Diagnosis of Human Otitis Media	2013			NANO-BIO SENSING, IMAGING, AND SPECTROSCOPY		8879			Cho, N. H. and Jung, U. and Jang, J. H. and Jung, W. and Kim, J. and Lee, S. H. and Boppart, S. A.					We report the application of Optical Coherence Tomography (OCT) to various types of human cases of otitis media (OM). Whereas conventional diagnostic modalities for OM, including standard and pneumatic otoscopy, are limited to visualizing the surface information of the tympanic membrane (TM), OCT is able to effectively reveal the depth-resolved microstructural below the TM with a very high spatia…	RAYYAN-INCLUSION: {"Ana"=>"Excluded", "Katarina"=>"Excluded"} | RAYYAN-EXCLUSION-REASONS: Wrong method,+wrong method	10.1117/12.2017723	Humanities;Humanism;Humans;Otitis;Otitis Media
rayyan-1242011987	Optical Coherence Tomography for the Diagnosis and Evaluation of Human Otitis Media	2015	3		JOURNAL OF KOREAN MEDICAL SCIENCE	1011-8934 1598-6357	30	3	328-335	Cho, N. H. and Lee, S. H. and Jung, W. and Jang, J. H. and Kim, J.					We report the application of optical coherence tomography (OCT) to the diagnosis and evaluation of otitis media (OM). Whereas conventional diagnostic modalities for OM, including standard and pneumatic otoscopy, are limited to visualizing the surface of the tympanic membrane (TM), OCT effectively reveals the depth-resolved microstructure below the TM with very high spatial resolution, with the po…	RAYYAN-INCLUSION: {"Ana"=>"Excluded", "Katarina"=>"Excluded"} | RAYYAN-LABELS: Duplicate | RAYYAN-EXCLUSION-REASONS: +wrong method	10.3346/jkms.2015.30.3.328	Humanities;Humanism;Humans;Otitis
rayyan-1242011988	Epidemiology and antimicrobial susceptibility of non-typeable <i>Haemophilus</i> <i>influenzae</i> in otitis media in Taiwanese children	2019	2		JOURNAL OF MICROBIOLOGY IMMUNOLOGY AND INFECTION	1684-1182 1995-9133	52	1	75-80	Cho, Y. C. and Chiu, N. C. and Huang, F. Y. and Huang, D. T. N. and Chang, L. and Huang, C. Y. and Kung, Y. H. and Lee, K. S. and Chi, H.					Background: Concerns about non-typeable Haemophilus influenzae (NTHi) in otitis media (OM) have grown after the introduction of pneumococcal conjugate vaccine (PCV). We aim to better understand the clinical role of NTHi in pediatric OM. Methods: Middle ear fluid samples from children <18 years with OM were obtained from 2010 to 2015. For culture-positive episodes (Streptococcus pneumoniae, H. inf…	RAYYAN-INCLUSION: {"Ana"=>"Excluded", "Katarina"=>"Excluded"} | RAYYAN-EXCLUSION-REASONS: Wrong method,+wrong method	10.1016/j.jmii.2017.08.020	Only Child;Child;Influenza, Human;Otitis;Otitis Media
rayyan-1242011989	N-acetylcysteine as an adjunct for refractory ear infections	2007			Otology and Neurotology		28	8	1022-1025	Choe, W. T. and Murray, M. T. and Stidham, K. R. and Roberson, J. B.	https://www.scopus.com/inward/record.uri?eid=2-s2.0-36549054758&doi=10.1097%2fMAO.0b013e318155a4d3&partnerID=40&md5=947a9553c9a0cd2b9856f70985011ce5				OBJECTIVE: To analyze the efficacy of Ciprodex otic augmented with N-acetylcysteine (NAC) against difficult ear infections. SUBJECTS: Subjects were selected with at least 1 month of continuous otorrhea despite at least 3 distinct medical or surgical treatments. INTERVENTIONS: Subjects received Ciprodex otic augmented with 0.5 or 2% NAC using standard dosing schemes. MAIN OUTCOME MEASURES: Serial …	Export Date: 19 March 2024; Cited By: 8 | RAYYAN-INCLUSION: {"Ana"=>"Excluded", "Katarina"=>"Excluded"} | RAYYAN-LABELS: biofilm | RAYYAN-EXCLUSION-REASONS: Wrong method,+wrong method	10.1097/MAO.0b013e318155a4d3	Acetyl-L-cysteine;Acetylcysteine;Anti-inflammatory;Antibiotic;Antioxidant;Biofilm;Ciprodex;Ciprofloxacin;Dexamethasone;Ear infection;Mastoiditis;Mucolytic;Otitis externa;Otitis media;Otorrhea;Ototopical;Ototoxicity;Pressure equalization tube;Aged;Aged, 80 and over;Anti-Infective Agents;Anti-Inflammatory Agents;Antiviral Agents;Audiometry;Audiometry, Pure-Tone;Child;Drug Combinations;Drug Resistan…
rayyan-1242011990	Analysis of Streptococcus pneumoniae secreted antigens by immuno-proteomic approach	2012			Diagnostic Microbiology and Infectious Disease		72	4	318-327	Choi, C. W. and Lee, Y. G. and Kwon, S. O. and Kim, H. Y. and Lee, J. C. and Chung, Y. H. and Yun, C. Y. and Kim, S. I.	https://www.scopus.com/inward/record.uri?eid=2-s2.0-84862827384&doi=10.1016%2fj.diagmicrobio.2011.12.013&partnerID=40&md5=d14da3d0996dd4e4d0b6a8a12b607862				Streptococcus pneumoniae is an important human pathogen that causes a variety of diseases in both adults and children, such as pneumonia, bacteremia, meningitis, otitis media, and sinusitis. Despite their clinical importance, to date, there have been few proteomic studies of these strains for screening of virulence factors or diagnostic markers. In the present study, secreted proteins (secretome)…	Export Date: 19 March 2024; Cited By: 35 | RAYYAN-INCLUSION: {"Ana"=>"Excluded", "Katarina"=>"Excluded"} | RAYYAN-EXCLUSION-REASONS: Wrong method,wrong population	10.1016/j.diagmicrobio.2011.12.013	1-DE/LC/MS-MS;Antiserum;Diagnostic marker;Secreted proteins;Streptococcus pneumonia;Amino Acid Sequence;Animals;Antibodies, Bacterial;Antigens, Bacterial;Bacterial Proteins;Chromatography, Liquid;Electrophoresis, Gel, Two-Dimensional;Electrophoresis, Polyacrylamide Gel;Humans;Molecular Sequence Data;Peptide Mapping;Proteome;Proteomics;Rabbits;Streptococcus pneumoniae;Tandem Mass Spectrometry;Viru…
rayyan-1242011991	Bronchiectasis: from orphan disease to precision medicine	2023			ERS Monograph			100	150-164	Choi, H. and Chalmers, J. D.	https://www.scopus.com/inward/record.uri?eid=2-s2.0-85166009265&doi=10.1183%2f2312508X.10018122&partnerID=40&md5=05ac31ea8143882bfdc460be14e74603				Bronchiectasis is a chronic lung disease characterised radiologically by permanent bronchial dilation and clinically by the presence of cough, sputum and recurrent chest infection. Once bronchiectasis is diagnosed, an initial clinical investigation should be conducted to identify the treatable underlying causes, including allergic bronchopulmonary aspergillosis, immunodeficiency and nontuberculou…	Export Date: 19 March 2024; Cited By: 1 | RAYYAN-INCLUSION: {"Ana"=>"Excluded", "Katarina"=>"Excluded"} | RAYYAN-EXCLUSION-REASONS: wrong population,wrong publication type	10.1183/2312508X.10018122	acetylcysteine;antibiotic agent;antiinflammatory agent;carbocisteine;corticosteroid;fibrillin 1;itraconazole;macrolide;nitric oxide;Pneumococcus vaccine;polycystin 1;polycystin 2;transcription factor FOXC2;voriconazole;airway obstruction;allergic bronchopulmonary aspergillosis;antibiotic therapy;antibody response;Article;Aspergillus fumigatus;asthma;ataxia telangiectasia;bronchiectasis;bronchioli…
rayyan-1242011992	The appropriate medical management of methicillin-resistant Staphylococcus aureus in chronic suppurative otitis media	2010	1		ACTA OTO-LARYNGOLOGICA	0001-6489 1651-2251	130	1	42-46	Choi, H. G. and Park, K. H. and Park, S. N. and Jun, B. C. and Lee, D. H. and Yeo, S. W.					Conclusion. Methicillin-resistant Staphylococcus aureus (MRSA) was the most prevalent species (28.1%) in the bacteriological study of 577 patients with chronic suppurative otitis media (CSOM). Frequent and appropriate aural cleansing and irrigation using diluted acetic acid or other solutions such as Burow's solution can be an effective method for the medical treatment of MRSA in CSOM. Objectives…	RAYYAN-INCLUSION: {"Ana"=>"Excluded", "Katarina"=>"Excluded"} | RAYYAN-LABELS: biofilm | RAYYAN-EXCLUSION-REASONS: Wrong method,+wrong method	10.3109/00016480902870522	Otitis;Staphylococcus
rayyan-1242011993	Naturally occurring bactericidal antibodies specific for Haemophilus influenzae lipooligosaccharide are present in healthy adult individuals	2015	4	15	Vaccine	0264-410x	33	16	1941-7	Choi, J. and Nix, E. B. and Gaultier, G. N. and Cox, A. D. and McCready, W. and Ulanova, M.		eng		Department of Biology, Lakehead University, Thunder Bay, ON, Canada. Northern Ontario School of Medicine, Thunder Bay, ON, Canada. Vaccine Program, Human Health Therapeutics, National Research Council, Ottawa, ON, Canada. Department of Biology, Lakehead University, Thunder Bay, ON, Canada; Northern Ontario School of Medicine, Thunder Bay, ON, Canada. Electronic address: Marina.Ulanova@nosm.ca.	Nontypeable Haemophilus influenzae (NTHi), a typical mucosal pathogen largely responsible for respiratory infections and pediatric otitis media, has been increasingly recognized as a significant cause of invasive disease, especially in immunocompromised individuals. Lipooligosaccharide (LOS) is a conserved molecule with an important role in H. influenzae virulence and immune evasion, and it may b…	1873-2518 Choi, Joshua Nix, Eli B Gaultier, Gabrielle N Cox, Andrew D McCready, William Ulanova, Marina Journal Article Research Support, Non-U.S. Gov't Netherlands Vaccine. 2015 Apr 15;33(16):1941-7. doi: 10.1016/j.vaccine.2015.02.060. Epub 2015 Mar 1. | RAYYAN-INCLUSION: {"Ana"=>"Excluded", "Katarina"=>"Excluded"} | RAYYAN-EXCLUSION-REASONS: Wrong method	10.1016/j.vaccine.2015.02.060	Adolescent;Adult;Aged;Aged, 80 and over;Antibodies, Bacterial/*blood;Antigens, Bacterial/*immunology;B-Cell Activating Factor/genetics/metabolism;Blood Bactericidal Activity;Cell Line;Gene Expression;Haemophilus Infections/blood/immunology/prevention & control;Haemophilus influenzae/*immunology;Humans;Immune Sera/immunology;Immunoglobulin G/blood;Immunoglobulin M/blood;Lipopolysaccharides/*immuno…
rayyan-1242011994	Proteolytic Biosensors with Functional Nanomaterials: Current Approaches and Future Challenges	2023			Biosensors		13	2		Choi, J. H.	https://www.scopus.com/inward/record.uri?eid=2-s2.0-85148965900&doi=10.3390%2fbios13020171&partnerID=40&md5=6353c8331e26c8f5832efa789bfff4e9				Proteolytic enzymes are one of the important biomarkers that enable the early diagnosis of several diseases, such as cancers. A specific proteolytic enzyme selectively degrades a certain sequence of a polypeptide. Therefore, a particular proteolytic enzyme can be selectively quantified by changing detectable signals causing degradation of the peptide chain. In addition, by combining polypeptides …	Export Date: 19 March 2024; Cited By: 1 | RAYYAN-INCLUSION: {"Ana"=>"Excluded", "Katarina"=>"Excluded"} | RAYYAN-LABELS: review | RAYYAN-EXCLUSION-REASONS: wrong publication type	10.3390/bios13020171	caspase family;enzymatic biosensors;matrix metalloproteinase (MMP);protease;proteolytic biosensors;Biomarkers;Biosensing Techniques;Nanostructures;Peptide Hydrolases;Peptides;aptamer;caspase 3;chymotrypsin;cysteine proteinase;gelatinase A;leukocyte elastase;major histocompatibility antigen class 2;matrix metalloproteinase;nanomaterial;proteinase;serine proteinase;subtilisin;biological marker;pept…
rayyan-1242011995	The molecular biology of bone resorption due to chronic otitis media	1997			IMMUNOLOGIC DISEASES OF THE EAR	0077-8923 1-57331-101-4 1-57331-100-6	830		95-109	Chole, R. A. and Bernstein, J. M. and Faden, H. S. and Henderson, D. and Ryan, A. F. and Barbara, M. and Quaranta, A.						RAYYAN-INCLUSION: {"Ana"=>"Excluded", "Katarina"=>"Excluded"} | RAYYAN-LABELS: review | RAYYAN-EXCLUSION-REASONS: Wrong method,wrong publication type	10.1111/j.1749-6632.1997.tb51882.x	Bone Resorption;Otitis;Molecular Biology;Otitis Media
rayyan-1242011996	The molecular biology of bone resorption due to chronic otitis media	1997			Annals of the New York Academy of Sciences		830		95-109	Chole, R. A.	https://www.scopus.com/inward/record.uri?eid=2-s2.0-0031590841&doi=10.1111%2fj.1749-6632.1997.tb51882.x&partnerID=40&md5=93c9e4bbc48d9292bec3f6c8fedeb17b					Export Date: 19 March 2024; Cited By: 32 | RAYYAN-INCLUSION: {"Ana"=>"Excluded", "Katarina"=>"Excluded"} | RAYYAN-LABELS: conference paper | RAYYAN-EXCLUSION-REASONS: wrong publication type	10.1111/j.1749-6632.1997.tb51882.x	cytokine;icosanoid;interleukin 1;interleukin 6;nitric oxide;plasminogen activator;prostaglandin;chronic otitis media;conference paper;cytology;molecular biology;osteoclast;osteolysis;Bone Resorption;Otitis;Molecular Biology;Otitis Media
rayyan-1242011997	Evidence for microbial biofilms in cholesteatomas	2002	10		ARCHIVES OF OTOLARYNGOLOGY-HEAD & NECK SURGERY	0886-4470	128	10	1129-1133	Chole, R. A. and Faddis, B. T.					Background: Sessile bacteria within biofilms are highly resistant to eradication by antimicrobial agents. Previously, we have shown that the most common organisms cultured from experimentally induced cholesteatomas are biofilm formers. Additionally, the keratin "matrix" of a cholesteatoma is an ideal environment for the support of biofilm formation. Objective: To determine if microbial biofilms o…	RAYYAN-INCLUSION: {"Ana"=>"Excluded", "Katarina"=>"Excluded"} | RAYYAN-LABELS: no antibiofilm effect | RAYYAN-EXCLUSION-REASONS: Wrong method,+wrong method	10.1001/archotol.128.10.1129
rayyan-1242011998	Anatomical evidence of microbial biofilms in tonsillar tissues - A possible mechanism to explain chronicity	2003	6		ARCHIVES OF OTOLARYNGOLOGY-HEAD & NECK SURGERY	0886-4470	129	6	634-636	Chole, R. A. and Faddis, B. T.					Context: Bacteria within biofilms are resistant to host defenses and antibiotics. The presence of bacterial biofilms within the tissue and crypts of inflamed tonsils may explain the chronicity and recurrent characteristics of some forms of tonsillitis. Objective: To determine if microbial biofilms occur within clinically abnormal tonsils. Design: In this study, we evaluated the histomorphological…	RAYYAN-INCLUSION: {"Ana"=>"Excluded", "Katarina"=>"Excluded"} | RAYYAN-EXCLUSION-REASONS: Wrong method,wrong population	10.1001/archotol.129.6.634
rayyan-1242011999	Inactivation of specific Pseudomonas aeruginosa biofilm factors does not alter virulence in infected cholesteatomas	2014			Otology and Neurotology		35	9	1585-1591	Chole, R. A. and Gagnon, P. M. and Vogel, J. P.	https://www.scopus.com/inward/record.uri?eid=2-s2.0-84914105556&doi=10.1097%2fMAO.0000000000000558&partnerID=40&md5=e633988c47b599ce5a44ab79810d2d35				Hypothesis: When experimental cholesteatomas are infected with Pseudomonas aeruginosa (PA) mutants lacking factors associated with the formation of biofilms, host defenses are more effective against these strains when compared with wild-type strains (PAO1 and OPPA8) in preventing tissue destruction.; Background: Previous studies have identified biofilms within chronically infected aural cholestea…	Export Date: 19 March 2024; Cited By: 9 | RAYYAN-INCLUSION: {"Ana"=>"Excluded", "Katarina"=>"Excluded"} | RAYYAN-EXCLUSION-REASONS: Wrong method,+wrong method	10.1097/MAO.0000000000000558	Biofilm;Bone erosion;Cholesteatoma;Chronic otitis media;Animals;Biofilms;Cholesteatoma, Middle Ear;Disease Models, Animal;Gerbillinae;Pseudomonas aeruginosa;Virulence;Virulence Factors;virulence factor;animal;disease model;drug effects;gerbil;microbiology;pathogenicity;physiology
rayyan-1242012000	Moving from recommendation to implementation and audit: Part 2. Review of interventions and audit	2002			CLINICAL MICROBIOLOGY AND INFECTION	1198-743X 1469-0691	8		107-128	Christiansen, K. and Carbon, C. and Cars, O.					There are multiple interventions available that may help to control the development and spread of resistance to antimicrobial agents in bacteria implicated in community-acquired respiratory tract infections. Unfortunately, very few studies have assessed the effectiveness of these interventions using objective end-points, such as reduction in resistance rates and improvement in clinical outcomes. …	RAYYAN-INCLUSION: {"Ana"=>"Excluded", "Katarina"=>"Excluded"} | RAYYAN-LABELS: review | RAYYAN-EXCLUSION-REASONS: wrong publication type	10.1046/j.1469-0691.8.s.2.9.x
rayyan-1242012001	Can Curcumin Prevent the Formation of <i>Pseudomonas aeruginosa</i> Biofilm on the Surface of Tympanostomy Tubes?	2015	7		MIKROBIYOLOJI BULTENI	0374-9096	49	3	340-351	Ã‡iftci, Z. and Deniz, M. and GÃ¼nes, H. and GÃ¼mÃ¼s, A. and GÃ¼ltekin, E. and Eren Topkaya, A.					Formation of bacterial biofilm on the surface of tympanostomy tubes are held responsible in the pathogenesis of post-tympanostomy tube otorrhea. To prevent the formation of biofilm, various methods were employed and varying degrees of success have been achieved. In some recent studies curcumin, which is the fenolic form of Curcuma longa (turmeric), has been pointed out to have inhibitory effects …	RAYYAN-INCLUSION: {"Andja"=>"Excluded", "Ana"=>"Excluded", "Katarina"=>"Excluded"} | RAYYAN-EXCLUSION-REASONS: foreign language | USER-NOTES: {"Andja"=>["Turkish"]}		Pseudomonas aeruginosa;Middle Ear Ventilation
rayyan-1242012002	In vitro analysis of a novel controlled release system designed for intratympanic administration of N-acetylcysteine: a preliminary report	2015	11		Am J Otolaryngol	0196-0709	36	6	786-93	Ciftci, Z. and Deniz, M. and Yilmaz, I. and Ciftci, H. G. and Sirin, D. Y. and Gultekin, E.		eng		Department of Otorhinolaryngology, School of Medicine, Namik Kemal University, Turkey. Electronic address: zaferciftci@yahoo.com. Department of Otorhinolaryngology, School of Medicine, Namik Kemal University, Turkey. Department of Pharmacovigilance and Rational Use of Drugs, Tekirdag State Hospital, Ministry of Health, Turkey. Department of Otorhinolaryngology, Tekirdag State Hospital, Ministry o…	The aim of this in-vitro experimental study was to design a novel drug delivery system that may permit controlled release of N-acetylcysteine (NAC) following intratympanic administration. The system was composed of two different solutions that attained a hydrogel form within seconds after getting into contact with each other. The authors performed swelling, pH and temperature tests and analysis o…	1532-818x Ciftci, Zafer Deniz, Mahmut Yilmaz, Ibrahim Ciftci, Halide Gunes Sirin, Duygu Yasar Gultekin, Erdogan Journal Article United States Am J Otolaryngol. 2015 Nov-Dec;36(6):786-93. doi: 10.1016/j.amjoto.2015.08.004. Epub 2015 Aug 12. | RAYYAN-INCLUSION: {"Ana"=>"Excluded", "Katarina"=>"Excluded"} | RAYYAN-EXCLUSION-REASONS: Wrong method	10.1016/j.amjoto.2015.08.004	Acetylcysteine/*administration & dosage;Biocompatible Materials;Borates;Chitosan;*Delayed-Action Preparations;*Drug Delivery Systems;Free Radical Scavengers/*administration & dosage;Humans;Hydrogel, Polyethylene Glycol Dimethacrylate;Hydrogen-Ion Concentration;In Vitro Techniques;Injections;Microscopy, Electron, Scanning;Polyvinyl Alcohol;Spectrophotometry;*Tympanic Membrane;Acetylcysteine
rayyan-1242012003	Local Bacteriotherapy - a promising preventive tool in recurrent respiratory infections	2020	11	1	EXPERT REVIEW OF CLINICAL IMMUNOLOGY	1744-666X 1744-8409	16	11	1047-1052	Ciprandi, G. and La Mantia, I. and Damiani, V. and Passali, D.					Introduction Children with recurrent respiratory infections (RRI) represent a social issue for the economic burden and the negative family impact. Local Bacteriotherapy is an attractive therapeutic strategy that could be potentially effective in preventing infections. The current article remarks on the existing evidence of preventing RRI by Local Bacteriotherapy. Areas covered The literature sear…	RAYYAN-INCLUSION: {"Ana"=>"Excluded", "Katarina"=>"Excluded"} | RAYYAN-LABELS: review | RAYYAN-EXCLUSION-REASONS: wrong publication type	10.1080/1744666X.2021.1833720	Recurrence;Respiratory Tract Infections
rayyan-1242012004	Phytotherapeutic and naturopathic adjuvant therapies in otorhinolaryngology	2012			European Archives of Oto-Rhino-Laryngology		269	2	389-397	Ciuman, R. R.	https://www.scopus.com/inward/record.uri?eid=2-s2.0-84857050603&doi=10.1007%2fs00405-011-1755-z&partnerID=40&md5=90fe19f53343e4b6993783eb66a1f8ab				Phytotherapeutic pharmaceuticals and herbal medicinal products with its roots in classical phytotherapeutic medicine have a well-established role in otolaryngological therapy, especially for diseases of the upper airways and acute and chronic infections. A thorough selection and application could mean huge benefit for the patient, in particular in cases with contraindications, chemo- and antibiot…	Export Date: 19 March 2024; Cited By: 28 | RAYYAN-INCLUSION: {"Ana"=>"Excluded", "Katarina"=>"Excluded"} | RAYYAN-LABELS: review | RAYYAN-EXCLUSION-REASONS: wrong publication type	10.1007/s00405-011-1755-z	Acute otitis media;Acute rhinosinusitis;Essential oils;Naturopathy;Phytotherapy;Administration, Oral;Chronic Disease;Combined Modality Therapy;Dose-Response Relationship, Drug;Evidence-Based Medicine;Gastroesophageal Reflux;Herpes Simplex;Humans;Laryngitis;Otitis Media;Otorhinolaryngologic Diseases;Pharyngitis;Rhinitis;Sinusitis;Stomatitis;Virus Diseases;acetylsalicylic acid;angocin;antiinfective…
rayyan-1242012005	Commensal bacteria in the upper respiratory tract regulate susceptibility to infection	2020	10		CURRENT OPINION IN IMMUNOLOGY	0952-7915 1879-0372	66		42-49	Clark, S. E.					The human body is host to several distinct microbial communities. Disruption of these communities increases susceptibility to a wide range of diseases, including respiratory tract infections. While commensal bacteria in the gut contribute to this effect, recent studies point to a role for commensals occupying the upper respiratory tract through direct pathogen killing and by modifying nasal and l…	RAYYAN-INCLUSION: {"Ana"=>"Excluded", "Katarina"=>"Excluded"} | RAYYAN-LABELS: review | RAYYAN-EXCLUSION-REASONS: wrong publication type	10.1016/j.coi.2020.03.010	Bacteria;Respiratory System
rayyan-1242012006	Australian Aboriginal Otitis-Prone Children Produce High-Quality Serum IgG to Putative Nontypeable Haemophilus influenzae Vaccine Antigens at Lower Titres Compared to Non-Aboriginal Children	2022			Front Cell Infect Microbiol	2235-2988	12		767083	Clark, S. L. and Seppanen, E. J. and Kirkham, L. S. and Novotny, L. A. and Bakaletz, L. O. and Cripps, A. W. and Corscadden, K. and Coates, H. and Vijayasekaran, S. and Richmond, P. C. and Thornton, R. B.		eng		School of Medicine, The University of Western Australia, Perth, WA, Australia. Wesfarmers Centre of Vaccines & Infectious Disease, Telethon Kids Institute, Perth, WA, Australia. Centre for Child Health Research, The University of Western Australia, Perth, WA, Australia. Centre for Microbial Pathogenesis, Abigail Wexner Research Institute at Nationwide Children's Hospital, Columbus, OH, United Sta…	BACKGROUND: Nontypeable Haemophilus influenzae (NTHi) is the most common bacterial otopathogen associated with otitis media (OM). NTHi persists in biofilms within the middle ears of children with chronic and recurrent OM. Australian Aboriginal children suffer exceptionally high rates of chronic and recurrent OM compared to non-Aboriginal children. NTHi protein vaccines comprised of antigens assoc…	2235-2988 Clark, Sharon L Seppanen, Elke J Kirkham, Lea-Ann S Novotny, Laura A Bakaletz, Lauren O Cripps, Allan W Corscadden, Karli Coates, Harvey Vijayasekaran, Shyan Richmond, Peter C Thornton, Ruth B R01 DC003915/DC/NIDCD NIH HHS/United States Journal Article Research Support, N.I.H., Extramural Research Support, Non-U.S. Gov't Switzerland Front Cell Infect Microbiol. 2022 Apr 7;12:767083. doi…	10.3389/fcimb.2022.767083	Antibodies, Bacterial;Australia;Child;*Haemophilus Infections/microbiology;*Haemophilus Vaccines;Haemophilus influenzae;Humans;Immunoglobulin G;*Otitis;*Otitis Media/microbiology;Australian Aboriginal children;IgG;avidity;immunology;nontypeable Haemophilus influenzae;otitis media;licensed to GlaxoSmithKline Biologicals. PR reports receiving funds to his;institution from GlaxoSmithKline for invest…
rayyan-1242012007	Non-typeable <i>Haemophilus influenzae</i> invasion and persistence in the human respiratory tract	2011	11		FRONTIERS IN CELLULAR AND INFECTION MICROBIOLOGY	2235-2988	1			Clementi, C. F. and Murphy, T. F.					Non-typeable Haemophilus influenzae (NTHI) is an opportunistic bacterial pathogen of the human respiratory tract and is a leading cause of respiratory infections in children and adults. NTHI is considered to be an extracellular pathogen, but has consistently been observed within and between human respiratory epithelial cells and macrophages, in vitro and ex vivo. Until recently, few studies have …	RAYYAN-INCLUSION: {"Ana"=>"Excluded", "Katarina"=>"Excluded"} | RAYYAN-LABELS: review | RAYYAN-EXCLUSION-REASONS: wrong publication type	10.3389/fcimb.2011.00001	Humanities;Humanism;Humans;Respiratory System;Influenza, Human
rayyan-1242012008	Breaching the great wall: Peptidoglycan and microbial interactions	2006			Nature Reviews Microbiology		4	9	710-716	Cloud-Hansen, K. A. and Peterson, S. B. and Stabb, E. V. and Goldman, W. E. and McFall-Ngai, M. J. and Handelsman, J.	https://www.scopus.com/inward/record.uri?eid=2-s2.0-33747334671&doi=10.1038%2fnrmicro1486&partnerID=40&md5=e712544c921fa100365aa3ce2ff75331				Once thought to be a process that occurred only in a few human pathogens, release of biologically active peptidoglycan fragments during growth by Gram-negative bacteria controls many types of bacterial interaction, including symbioses and interactions between microorganisms. This Perspective explores the role of peptidoglycan fragments in mediating a range of microbial-host interactions, and disc…	Export Date: 19 March 2024; Cited By: 103 | RAYYAN-INCLUSION: {"Ana"=>"Excluded", "Katarina"=>"Excluded"} | RAYYAN-LABELS: review | RAYYAN-EXCLUSION-REASONS: wrong publication type	10.1038/nrmicro1486	Animals;Cell Wall;Cytotoxins;Gram-Negative Bacteria;Gram-Negative Bacterial Infections;Humans;Peptidoglycan;Plant Diseases;Symbiosis;Bacteria (microorganisms);Negibacteria;beta lactam antibiotic;beta lactamase AmpC;cytotoxin;interleukin 8;plant lectin;anorexia;antibiotic sensitivity;arthritis;article;bacterial gene;bacterial growth;bacterial infection;bacterial virulence;bactericidal activity;bio…
rayyan-1242012009	Topical treatment of chronic suppurative otitis media in aboriginal children	2003			Ear, Nose and Throat Journal		82		13	Coates, H.	https://www.scopus.com/inward/record.uri?eid=2-s2.0-0042009655&doi=10.1177%2f014556130308208s05&partnerID=40&md5=b2bb6ec6ff5ba02e41f1c3721010e51b					Export Date: 19 March 2024; Cited By: 0 | RAYYAN-INCLUSION: {"Ana"=>"Excluded", "Katarina"=>"Excluded"} | RAYYAN-LABELS: conference paper | RAYYAN-EXCLUSION-REASONS: Wrong method,wrong publication type	10.1177/014556130308208s05	antibiotic agent;ciprofloxacin;dexamethasone;ear drops;framycetin;gramicidin;povidone iodine;quinoline derived antiinfective agent;Aborigine;audiometry;Australia;biofilm;chronic otitis media;clinical trial;conference paper;eardrum perforation;human;otorrhea;otoscopy;ototoxicity;world health organization;Only Child;Child;Otitis;Otitis Media
rayyan-1242012010	Non-ototoxic and effective: Why we need ciprofloxacin ear drops [2]	2006			Journal of Paediatrics and Child Health		42	4	222-223	Coates, H.	https://www.scopus.com/inward/record.uri?eid=2-s2.0-33645282804&doi=10.1111%2fj.1440-1754.2006.00838.x&partnerID=40&md5=6aa3c1b89c3ecc14a156b2bfccd26c48					Export Date: 19 March 2024; Cited By: 0 | RAYYAN-INCLUSION: {"Ana"=>"Excluded", "Katarina"=>"Excluded"} | RAYYAN-LABELS: letter | RAYYAN-EXCLUSION-REASONS: wrong publication type	10.1111/j.1440-1754.2006.00838.x	aminoglycoside;ciprodex;ciprofloxacin;ciprofloxacin plus dexamethasone;ear drops;glycoprotein;povidone iodine;pseudomonic acid;quinoline derived antiinfective agent;tetracycline;unclassified drug;acne;antibiotic resistance;biofilm;cholesteatoma;chronic suppurative otitis media;conduction deafness;drug contraindication;eardrum perforation;human;letter;mastoiditis;otorrhea;ototoxicity;priority jour…
rayyan-1242012011	Strategies for managing granulation tissue	2003			Ear, Nose and Throat Journal		82		21-24	Coates, H. and Hawke, M. and Manning, S. C. and Vesterhauge, SÃ¸ and Haynes, D. S. and Deitmer, T. and Roland, P. S. and Poole, M. and Stroman, D. and Schapowal, A. and Dohar, J. E. and Rutka, J.	https://www.scopus.com/inward/record.uri?eid=2-s2.0-0043011485&doi=10.1177%2f014556130308208s08&partnerID=40&md5=dfe7b9f48a86b79d805dda2048f66b28					Export Date: 19 March 2024; Cited By: 4 | RAYYAN-INCLUSION: {"Ana"=>"Excluded", "Katarina"=>"Excluded"} | RAYYAN-LABELS: conference paper | RAYYAN-EXCLUSION-REASONS: wrong publication type	10.1177/014556130308208s08	ciprofloxacin;gentamicin;hydrocortisone;silver nitrate;biofilm;cholesteatoma;chronic otitis media;conference paper;foreign body;granulation tissue;granuloma;human;polyp;rhabdomyosarcoma;temporal bone tumor;tympanostomy tube
rayyan-1242012012	Ventilation and clearance of the middle ear	2009	12		JOURNAL OF LARYNGOLOGY AND OTOLOGY	0022-2151	123	12	1314-1320	Cohen, D. and Raveh, D. and Peleg, U. and Nazarian, Y. and Perez, R.					Objective: To investigate the ventilation and drainage mechanism of the middle ear. Study design: Prospective. Setting: We observed 304 (of 337) middle ears with tympanic membrane perforation or myringotomy (102 normal, 90 with otitis media with effusion and 112 with chronic otitis media); 912 observations were recorded overall. Perforations were covered with solution, creating a fluid film, and …	RAYYAN-INCLUSION: {"Ana"=>"Excluded", "Katarina"=>"Excluded"} | RAYYAN-LABELS: biofilm | RAYYAN-EXCLUSION-REASONS: +wrong method,wrong population	10.1017/S0022215109991034	Ear, Middle;Ventilators, Mechanical;Ear, Inner;Ear
rayyan-1242012013	Paradoxical low nasal nitric oxide in nasal polyposis	2002	5		Clin Exp Allergy	0954-7894 (Print) 0954-7894	32	5	698-701	Colantonio, D. and Brouillette, L. and Parikh, A. and Scadding, G. K.		eng		Rhinology Department, Royal National Throat, Nose and Ear Hospital, London, UK.	BACKGROUND: Nitric oxide (NO) is synthesized in the respiratory tract. Three isoforms of NO synthase have been described in man, with the inducible form related to inflammatory disease. In the paranasal sinuses constitutive production of nitric oxide has been demonstrated, with levels of 20-25 p.p.m. being found in sinus puncture. Nasal polyposis is a chronic inflammatory condition in which induc…	Colantonio, D Brouillette, L Parikh, A Scadding, G K Journal Article England Clin Exp Allergy. 2002 May;32(5):698-701. doi: 10.1046/j.1365-2222.2002.01379.x. | RAYYAN-INCLUSION: {"Ana"=>"Excluded", "Katarina"=>"Excluded"} | RAYYAN-EXCLUSION-REASONS: wrong population	10.1046/j.1365-2222.2002.01379.x	Adult;Female;Humans;Male;Middle Aged;Nasal Cavity/*chemistry;Nasal Polyps/*chemistry;Nitric Oxide/*metabolism;Nitric Oxide
rayyan-1242012014	In vitro Inhibition of respiratory pathogens by lactobacillus and alpha haemolytic streptococci from Aboriginal and Torres Strait Islander children	2022			Journal of Applied Microbiology		132	3	2368-2378	Coleman, A. and HÃ¥kansson, A. and Grahn HÃ¥kansson, E. and Cottrell, K. and Bialasiewicz, S. and Zaugg, J. and Cervin, A.	https://www.scopus.com/inward/record.uri?eid=2-s2.0-85118502184&doi=10.1111%2fjam.15320&partnerID=40&md5=ad55083d8ef62a4e10b4592457e95b1f				Aims: To explore the in vitro ability of alpha haemolytic streptococcus (AHS) and lactobacilli (LBs), from Indigenous Australian children, to inhibit the growth of respiratory pathogens (Streptococcus pneumoniae, Haemophilus influenzae and Moraxella catarrhalis), also from Indigenous Australian children. Methods and Results: The bacterial interference of 91 isolates, from Indigenous Australian ch…	Export Date: 19 March 2024; Cited By: 0 | RAYYAN-INCLUSION: {"Ana"=>"Excluded", "Katarina"=>"Excluded"} | RAYYAN-EXCLUSION-REASONS: Wrong method	10.1111/jam.15320	alpha haemolytic streptococcus;bacterial interference;in vitro;Indigenous;Lactobacillus;otitis media;probiotic;respiratory pathogens;Anti-Bacterial Agents;Australia;Humans;Moraxella catarrhalis;Streptococcus;Torres Strait;Antibiotics;Diagnosis;Genes;Pathogens;Proteins;amoxicillin;ampicillin;azithromycin;chloramphenicol;clavulanic acid;lincosamide;macrolide;probiotic agent;streptogramin derivative…
rayyan-1242012015	The unsolved problem of otitis media in indigenous populations: A systematic review of upper respiratory and middle ear microbiology in indigenous children with otitis media	2018			Microbiome		6	1		Coleman, A. and Wood, A. and Bialasiewicz, S. and Ware, R. S. and Marsh, R. L. and Cervin, A.	https://www.scopus.com/inward/record.uri?eid=2-s2.0-85056089626&doi=10.1186%2fs40168-018-0577-2&partnerID=40&md5=f81315932be5b12e27bc5240f34a1143				Background: Otitis media (OM) imposes a great burden of disease in indigenous populations around the world, despite a variety of treatment and prevention programs. Improved understanding of the pathogenesis of OM in indigenous populations is required to advance treatment and reduce prevalence. We conducted a systematic review of the literature exploring the upper airway and middle ear microbiota …	Export Date: 19 March 2024; Cited By: 26 | RAYYAN-INCLUSION: {"Ana"=>"Excluded", "Katarina"=>"Excluded"} | RAYYAN-LABELS: systematic review | RAYYAN-EXCLUSION-REASONS: wrong publication type	10.1186/s40168-018-0577-2	Indigenous;Microbiota;Otitis media;Pediatrics;Systematic review;Adolescent;Australia;Child;Child, Preschool;Ear, Middle;Greenland;Haemophilus influenzae;Humans;Infant;Infant, Newborn;Moraxella (Branhamella) catarrhalis;Nasopharynx;New Zealand;North America;Population Groups;Streptococcus pneumoniae;RNA 16S;bacterial colonization;bacterium culture;bacterium detection;biofilm;chronic suppurative ot…
rayyan-1242012016	Impairment of polymorphonuclear leucocyte function during therapy with synthetic ACTH in children affected by epileptic encephalopathies	1986	1		Acta Paediatr Scand	0001-656X (Print) 0001-656x	75	1	159-63	Colleselli, P. and Milani, M. and Drigo, P. and Laverda, A. M. and Casara, G. L. and Zanesco, L.		eng			Therapy with synthetic ACTH (zinc tetracosactide) in children affected by epileptic encephalopathy is often associated with a large number of infectious complications. We studied the phagocytic activity of polymorphonuclear leucocytes (PMN) in 9 children with West or Lennox-Gastaut syndrome, measuring PMN superoxide anion production during the phagocytosis of particles of Zymosan and after phorbo…	Colleselli, P Milani, M Drigo, P Laverda, A M Casara, G L Zanesco, L Journal Article Sweden Acta Paediatr Scand. 1986 Jan;75(1):159-63. doi: 10.1111/j.1651-2227.1986.tb10174.x. | RAYYAN-INCLUSION: {"Ana"=>"Excluded", "Katarina"=>"Excluded"} | RAYYAN-EXCLUSION-REASONS: wrong population	10.1111/j.1651-2227.1986.tb10174.x	Adrenocorticotropic Hormone/*adverse effects;Bacterial Infections/etiology/immunology;Child, Preschool;Epilepsy, Absence/drug therapy/*immunology;Humans;Infant;Neutrophils/*immunology;Phagocytosis/drug effects;Spasms, Infantile/drug therapy/*immunology;Only Child;Child;Adrenocorticotropic Hormone
rayyan-1242012017	Systemic immunization with rPotD reduces Streptococcus pneumoniae nasopharyngeal colonization in mice	2017			Vaccine		35	1	149-155	Converso, T. R. and Goulart, C. and Rodriguez, D. and Darrieux, M. and Leite, L. C. C.	https://www.scopus.com/inward/record.uri?eid=2-s2.0-84999853103&doi=10.1016%2fj.vaccine.2016.11.027&partnerID=40&md5=31f492ad8e357063506f9fadcb3765d4				Streptococcus pneumoniae (pneumococcus) is a human pathogen that can cause otitis media, pneumonia and, in severe cases, meningitis and bacteremia. The pneumococcus expresses PotD, a protein belonging to the polyamines transporter complex called PotABCD. PotD is a membrane-associated protein that binds polyamines and has been shown to be important for virulence. In this work we demonstrate that s…	Export Date: 19 March 2024; Cited By: 19 | RAYYAN-INCLUSION: {"Ana"=>"Excluded", "Katarina"=>"Excluded"} | RAYYAN-EXCLUSION-REASONS: wrong population	10.1016/j.vaccine.2016.11.027	Colonization;PotD;Protein;Streptococcus pneumoniae;Vaccine;Administration, Intranasal;Animals;Antibodies, Bacterial;Antigens, Viral;Bacterial Load;Carrier State;Cytokines;Female;Humans;Leukocytes, Mononuclear;Mice, Inbred BALB C;Nasopharynx;Phagocytosis;Pneumococcal Infections;Pneumococcal Vaccines;Vaccines, Synthetic;antibody;gamma interferon;immunoglobulin G;interleukin 17;interleukin 2;nitric …
rayyan-1242012018	Biofilms and wounds: Much ado about nothing?	2010			Wounds UK		6	4	84-90	Cooper, R.	https://www.scopus.com/inward/record.uri?eid=2-s2.0-78650732644&partnerID=40&md5=a0f9438362e0fdc188f81dbf5136bf6f				Biofilms are communities of multiple species of adherent microorganisms that are embedded within a blanket of slime.Their existence in natural environments and in industrial situations is well known, but their association with chronic wounds is more recent. Implications of biofilms for wound management are uncertain because means of diagnosing biofilm infections in wounds are not yet well develop…	Export Date: 19 March 2024; Cited By: 10 | RAYYAN-INCLUSION: {"Ana"=>"Excluded", "Katarina"=>"Excluded"} | RAYYAN-LABELS: review | RAYYAN-EXCLUSION-REASONS: wrong publication type		Biofilm control;Biofilm detection;Biofilms;Chronic wounds;nucleic acid;polysaccharide;protein;atopic dermatitis;biofilm;biopsy;chronic prostatitis;chronic wound;Corynebacterium;cystic fibrosis;dental caries;diabetic foot;disease association;endocarditis;environment;Gram negative bacterium;human;legionnaire disease;microorganism;nonhuman;osteomyelitis;otitis media;Pseudomonas aeruginosa;review;Sta…
rayyan-1242012019	Regulation of Virulence Gene Expression Resulting from <i>Streptococcus pneumoniae</i> and Nontypeable <i>Haemophilus influenzae</i> Interactions in Chronic Disease	2011	12	5	PLOS ONE	1932-6203	6	12		Cope, E. K. and Goldstein-Daruech, N. and Kofonow, J. M. and Christensen, L. and McDermott, B. and Monroy, F. and Palmer, J. N. and Chiu, A. G. and Shirtliff, M. E. and Cohen, N. A. and Leid, J. G.					Chronic rhinosinusitis (CRS) is a common inflammatory disease of the sinonasal cavity mediated, in part, by polymicrobial communities of bacteria. Recent molecular studies have confirmed the importance of Streptococcus pneumoniae and nontypeable Haemophilus influenzae (NTHi) in CRS. Here, we hypothesize that interaction between S. pneumoniae and NTHi mixed-species communities cause a change in ba…	RAYYAN-INCLUSION: {"Ana"=>"Excluded", "Katarina"=>"Excluded"} | RAYYAN-EXCLUSION-REASONS: wrong population	10.1371/journal.pone.0028523	Influenza, Human;Gene Expression
rayyan-1242012020	Preventive effect of cowâ€™s milk fermented with lactobacillus paracasei CBA L74 on common infectious diseases in children: A multicenter randomized controlled trial	2017			Nutrients		9	7		Corsello, G. and Carta, M. and Marinello, R. and Picca, M. and De Marco, G. and Micillo, M. and Ferrara, D. and Vigneri, P. and Cecere, G. and Ferri, P. and Roggero, P. and Bedogni, G. and Mosca, F. and Paparo, L. and Nocerino, R. and Canani, R. B.	https://www.scopus.com/inward/record.uri?eid=2-s2.0-85021404459&doi=10.3390%2fnu9070669&partnerID=40&md5=ba35419ef744d56c5793311fbeb2cf8b				Background: Fermented foods have been proposed to prevent common infectious diseases (CIDs) in children attending day care or preschool. Objectives: To investigate the efficacy of dietary supplementation with cowâ€™s skim milk fermented with the probiotic Lactobacillus paracasei CBA L74 in reducing CIDs in children attending day care or preschool. Methods: Multicenter, randomized, double-blind, p…	Export Date: 19 March 2024; Cited By: 54 | RAYYAN-INCLUSION: {"Ana"=>"Excluded", "Katarina"=>"Excluded"} | RAYYAN-EXCLUSION-REASONS: +wrong method,wrong population	10.3390/nu9070669	Acquired immunity;Acute gastroenteritis;Gut microbiota;Immunonutrition;Innate immunity;Probiotics;Upper respiratory tract infections;Animals;Antimicrobial Cationic Peptides;Cattle;Child, Preschool;Communicable Diseases;Cultured Milk Products;Defensins;Double-Blind Method;Feces;Female;Fermentation;Gastroenteritis;Humans;Immunoglobulin A;Infant;Lactobacillus paracasei;Male;Milk;Otitis;Pharyngitis;R…
rayyan-1242012021	New methods for the detection of orthopedic and other biofilm infections	2011	3		FEMS IMMUNOLOGY AND MEDICAL MICROBIOLOGY	0928-8244	61	2	133-140	Costerton, J. W. and Post, J. C. and Ehrlich, G. D. and Hu, F. Z. and Kreft, R. and Nistico, L. and Kathju, S. and Stoodley, P. and Hall-Stoodley, L. and Maale, G. and James, G. and Sotereanos, N. and Demeo, P.					The detection and identification of bacteria present in natural and industrial ecosystems is now entirely based on molecular systems that detect microbial RNA or DNA. Culture methods were abandoned, in the 1980s, because direct observations showed that < 1% of the bacteria in these systems grew on laboratory media. Culture methods comprise the backbone of the Food and Drug Administration-approved…	RAYYAN-INCLUSION: {"Ana"=>"Excluded", "Katarina"=>"Excluded"} | RAYYAN-LABELS: review | RAYYAN-EXCLUSION-REASONS: wrong population,wrong publication type	10.1111/j.1574-695X.2010.00766.x	Orthopedics
rayyan-1242012022	The role of biofilms in otitis media: A review	2012			Otorinolaringologia		62	2	121-130	Coticchia, J. and Sheyn, A. and Nation, J.	https://www.scopus.com/inward/record.uri?eid=2-s2.0-84864744285&partnerID=40&md5=9ef4a9d0d693bba9efd6b657c5985579				There is increasing evidence that nasopharyngeal biofilms play a significant role in the pathogenesis of otitis media. Over 65% of human infections have been linked to the bio-film phenotype. In addition, in addition the biofilm paradigm provides a paradigm for the chronic and recurrent nature of otitis media. Biofilms are a unique life style of microorganisms defined as an assemblage of microbia…	Export Date: 19 March 2024; Cited By: 0 | RAYYAN-INCLUSION: {"Ana"=>"Excluded", "Katarina"=>"Excluded"} | RAYYAN-LABELS: review,razmotriti za review | RAYYAN-EXCLUSION-REASONS: wrong publication type		Biofilms;Otitis media, etiology;Therapeutics;Otitis Media;Otitis
rayyan-1242012023	Microbial epidemiology and carriage studies for the evaluation of vaccines	2019	10		JOURNAL OF MEDICAL MICROBIOLOGY	0022-2615 1473-5644	68	10	1408-1418	Coughtrie, A. L. and Jefferies, J. M. and Cleary, D. W. and Doncaster, C. P. and Faust, S. N. and Kraaijeveld, A. R. and Moore, M. V. and Mullee, M. A. and Roderick, P. J. and Webb, J. S. and Yuen, H. M. and Clarke, S. C.					Respiratory tract infections are responsible for over 2.8 million deaths per year worldwide. Colonization is the first step in the process of microbes occupying the respiratory tract, which may lead to subsequent infection. Carriage, in contrast, is defined as the occupation of microbial species in the respiratory tract. The duration of carriage may be affected by host immunity, the composition a…	RAYYAN-INCLUSION: {"Ana"=>"Excluded", "Katarina"=>"Excluded"} | RAYYAN-LABELS: review | RAYYAN-EXCLUSION-REASONS: wrong publication type	10.1099/jmm.0.001046	Vaccination;Vaccines
rayyan-1242012024	Pediatric chronic rhinosinusitis: a restropective review	2008	11		AMERICAN JOURNAL OF OTOLARYNGOLOGY	0196-0709	29	6	372-378	Criddle, M. W. and Stinson, A. and Savliwala, M. and Coticchia, J.					Purpose: Chronic rhinosinusitis (CRS) is a major cause of morbidity in the pediatric population and a difficult entity to treat with a poorly defined pathophysiology and diagnostic criteria. Functional endoscopic sinus surgery (FESS) has proven to be effective for these patients, but concerns remain regarding its possible interference with facial growth. Recently, stepwise treatment protocols, wh…	RAYYAN-INCLUSION: {"Ana"=>"Excluded", "Katarina"=>"Excluded"} | RAYYAN-LABELS: review | RAYYAN-EXCLUSION-REASONS: wrong publication type	10.1016/j.amjoto.2007.11.003
rayyan-1242012025	Fungal biofilm formation on cochlear implant hardware after antibiotic-induced fungal overgrowth within the middle ear	2004			Pediatric Infectious Disease Journal		23	8	774-778	Cristobal, R. and Edmiston Jr, C. E. and Runge-Samuelson, C. L. and Owen, H. A. and Firszt, J. B. and Wackym, P. A.	https://www.scopus.com/inward/record.uri?eid=2-s2.0-4043133715&doi=10.1097%2f01.inf.0000134315.24413.92&partnerID=40&md5=c7254be84b9bd3face92d67caeea7981				Cochlear implantation in patients with chronic suppurative otitis media is managed with perioperative antibiotics; however, fungal overgrowth can occur. We present a child who received oral cefdinir and topical ofloxacin (Floxin). After 6 weeks, a fungal (Candida) biofilm was demonstrated on the implant surface. In this clinical setting, an antimicrobial strategy using an oral antifungal to preve…	Export Date: 19 March 2024; Cited By: 19 | RAYYAN-INCLUSION: {"Ana"=>"Excluded", "Katarina"=>"Excluded"} | RAYYAN-LABELS: case report | RAYYAN-EXCLUSION-REASONS: wrong population,wrong publication type	10.1097/01.inf.0000134315.24413.92	Auditory neuropathy;Beckwith-Wiedemann syndrome;Candida albicans;Cochlear implant;Complications;Fungal;Infections;Anti-Infective Agents;Antifungal Agents;Biofilms;Candida;Cephalosporins;Cochlear Implants;Female;Humans;Infant;Ofloxacin;Otitis Media;cefdinir;antibiotic prophylaxis;antifungal activity;antimicrobial activity;article;bacterial overgrowth;bacterium contamination;Beckwith Wiedemann synd…
rayyan-1242012026	A mutation in Nischarin causes otitis media via LIMK1 and NF-ÎºB pathways	2017			PLoS Genetics		13	8		Crompton, M. and Purnell, T. and Tyrer, H. E. and Parker, A. and Ball, G. and Hardisty-Hughes, R. E. and Gale, R. and Williams, D. and Dean, C. H. and Simon, M. M. and Mallon, A. M. and Wells, S. and Bhutta, M. F. and Burton, M. J. and Tateossian, H. and Brown, S. D. M.	https://www.scopus.com/inward/record.uri?eid=2-s2.0-85028886460&doi=10.1371%2fjournal.pgen.1006969&partnerID=40&md5=763f4667c7dafd376acb2aeea3037e28				Otitis media (OM), inflammation of the middle ear (ME), is a common cause of conductive hearing impairment. Despite the importance of the disease, the aetiology of chronic and recurrent forms of middle ear inflammatory disease remains poorly understood. Studies of the human population suggest that there is a significant genetic component predisposing to the development of chronic OM, although the…	Export Date: 19 March 2024; Cited By: 21 | RAYYAN-INCLUSION: {"Ana"=>"Excluded", "Katarina"=>"Excluded"} | RAYYAN-EXCLUSION-REASONS: +wrong method,wrong population	10.1371/journal.pgen.1006969	Alleles;Animals;Chromosome Mapping;Chronic Disease;Disease Models, Animal;Ear, Middle;Ethylnitrosourea;Female;Genotyping Techniques;Heterozygote;Homozygote;Humans;Inflammation;Integrin alpha6;Intracellular Signaling Peptides and Proteins;Lim Kinases;Male;Mice;Mice, Knockout;Mutation, Missense;Neuropeptides;NF-kappa B;Otitis Media;p21-Activated Kinases;Penetrance;rac1 GTP-Binding Protein;Sequence …
rayyan-1242012027	A novel streptococcal cellâ€“cell communication peptide promotes pneumococcal virulence and biofilm formation	2017			Molecular Microbiology		105	4	554-571	Cuevas, R. A. and Eutsey, R. and Kadam, A. and West-Roberts, J. A. and Woolford, C. A. and Mitchell, A. P. and Mason, K. M. and Hiller, N. L.	https://www.scopus.com/inward/record.uri?eid=2-s2.0-85021335966&doi=10.1111%2fmmi.13721&partnerID=40&md5=4baf54aafcb98d6e409ba74bd8c636df				Streptococcus pneumoniae (pneumococcus) is a major human pathogen. It is a common colonizer of the human respiratory track, where it utilizes cellâ€“cell communication systems to coordinate population-level behaviors. We reasoned that secreted peptides that are highly expressed during infection are pivotal for virulence. Thus, we used in silico pattern searches to define a pneumococcal secretome …	Export Date: 19 March 2024; Cited By: 29 | RAYYAN-INCLUSION: {"Ana"=>"Excluded", "Katarina"=>"Excluded"} | RAYYAN-EXCLUSION-REASONS: Wrong method,+wrong method	10.1111/mmi.13721	Animals;Bacterial Proteins;Biofilms;Cell Communication;Chinchilla;Databases, Nucleic Acid;Ear, Middle;Gene Expression Regulation, Bacterial;Otitis Media;Peptides;Pneumococcal Infections;Sequence Analysis, DNA;Streptococcus;Streptococcus pneumoniae;Virulence;Virulence Factors;glycine;transcription factor;transcriptome;bacterial protein;peptide;virulence factor;adult;allele;animal cell;animal exper…
rayyan-1242012028	BroncaltÂ®, class II medical device, in patients with acute upper airways disease: A survey in clinical practice	2019			Acta Biomedica		90		24-29	Cupido, G. F. and Gelardi, M. and Mantia, I. L. and Aragona, S. E. and Vicini, C. and Ciprandi, G. and Federica, A. and Gianluca, A. and Vincenzo, A. and Giuseppe, A. and Filippo, A. and Giovanni, A. and Francesco, A. and Raffaele, A. and Alfonso, A. A. and Domenico, B. and Ettore, B. and Carlo, B. and Ivano, B. B. and Pasquale, B. and Alessandro, B. and Giovanni, B. A. and Giacomo, C. and Antoni…	https://www.scopus.com/inward/record.uri?eid=2-s2.0-85069563376&doi=10.23750%2fabm.v90i7-S.8654&partnerID=40&md5=003c03007848315a980ca362fbf97fc4				Inflammation is a common pathogenic mechanism involved in many otorhinolaryngological (ORL) disorders. BroncaltÂ® is a class II Medical Device containing: Thermal water (Medesano, PR, Italy), hyaluronic acid, and grapefruit seed extract. It has been reported that it exerted a safe and effective anti-inflammatory, washing, and antimicrobial activity by virtue of these components. Therefore, the ai…	Export Date: 19 March 2024; Cited By: 3 | RAYYAN-INCLUSION: {"Ana"=>"Excluded", "Katarina"=>"Excluded"} | RAYYAN-EXCLUSION-REASONS: +wrong method,wrong population	10.23750/abm.v90i7-S.8654	Acute disease;Grapefruit seed extract;Hyaluronic acid;Thermal water;Upper airways;Adolescent;Adult;Citrus paradisi;Equipment and Supplies;Female;Health Care Surveys;Humans;Male;Otolaryngology;Otorhinolaryngologic Diseases;Plant Extracts;Seeds;Treatment Outcome;Water;Young Adult;bromine derivative;grapefruit extract;iodine derivative;salso bromo iodine thermal water;unclassified drug;plant extract…
rayyan-1242012029	Effects of Ototopical Antihistamine on Otitis Media in an Allergic Rat	2008	2		LARYNGOSCOPE	0023-852X 1531-4995	118	2	283-287	Cutler, J. L. and Labadie, R. F.					Objectives/Hypothesis: A reliable model of allergy has been created in the Brown Norway rat. In this model, allergen presentation to the middle ear causes functional disruption of the eustachian tube, predisposing to the development of otitis media with effusion. The purpose of this study was to study the effects of ototopical antihistamine on lipopolysaccharide (LPS)-induced otitis media in the …	RAYYAN-INCLUSION: {"Ana"=>"Excluded", "Katarina"=>"Excluded"} | RAYYAN-EXCLUSION-REASONS: Wrong method,wrong population	10.1097/MLG.0b013e3181593deb	Rats;Otitis Media;Otitis
rayyan-1242012030	Effects of ototopic steroid and NSAIDS in clearing middle ear effusion in an animal model	2006	10		OTOLARYNGOLOGY-HEAD AND NECK SURGERY	0194-5998 1097-6817	135	4	585-589	Cutler, J. L. and Wall, M. and Labadie, R. F.					OBJECTIVE: A model of otitis media with effusion (OME) has been developed in the Sprague-Dawley (SD) rat. This model was used to study the effects of an ototopic steroid and nonsteroidal anti-inflammatory drug (NSAID) on lipopolysaccharide (LPS)-induced OME. STUDY DESIGN: Twenty-six rats were randomized into 4 groups: saline solution, LPS, NSAID + LPS, and steroids + LPS. Test substance was injec…	RAYYAN-INCLUSION: {"Ana"=>"Excluded", "Katarina"=>"Excluded"} | RAYYAN-EXCLUSION-REASONS: wrong population	10.1016/j.otohns.2006.06.1256	Animals;Ear, Middle;Otitis Media with Effusion;Ear, Inner;Animal Shells;Ear
rayyan-1242012031	The effect of N-acetyl cysteine on laryngopharyngeal reflux	2013			Acta Med Iran	0044-6025	51	11	757-64	Dabirmoghaddam, P. and Amali, A. and Motiee Langroudi, M. and Samavati Fard, M. R. and Hejazi, M. and Sharifian Razavi, M.		eng		Otorhinolaryngology Research Center, Department of Otorhinolaryngology, Tehran University of Medical Sciences, Tehran, Iran. a_amali@sina.tums.ac.ir.	Laryngopharyngeal reflux (LPR) is a variant of gastroesophageal reflux disease (GERD) in which the stomach contents go up into the pharynx and then down into the larynx. LPR causes a wide spectrum of manifestations mainly related to the upper and the lower respiratory system such as laryngitis, asthma, chronic obstructive pulmonary disease, cough, hoarseness, postnasal drip disease, sinusitis, ot…	1735-9694 Dabirmoghaddam, Payman Amali, Amin Motiee Langroudi, Maziar Samavati Fard, Mohammad Reza Hejazi, Mona Sharifian Razavi, Masoud Journal Article Randomized Controlled Trial Iran Acta Med Iran. 2013;51(11):757-64. | RAYYAN-INCLUSION: {"Ana"=>"Excluded", "Katarina"=>"Excluded"} | RAYYAN-EXCLUSION-REASONS: wrong population		Acetylcysteine/administration & dosage/*therapeutic use;Adult;Female;Humans;Laryngopharyngeal Reflux/*drug therapy;Male;Middle Aged;Omeprazole/administration & dosage/*therapeutic use;Placebos;Proton Pump Inhibitors/administration & dosage/*therapeutic use;Acetylcysteine;Cysteine;Hypopharynx
rayyan-1242012032	The impact of pneumococcal conjugate vaccines on otitis media - Can we extrapolate to pneumonia?	2008	6	16	VACCINE	0264-410X	26		B16-B18	Dagan, R.					Pneumococcal conjugate vaccines (PCVs) have significant efficacy in preventing acute otitis media caused by vaccine-type pneumococcal serotypes. This article questions whether experiences with pneumococcal otitis can be applied to pneumococcal pneumonia, and examines whether PCVs have a class effect, meaning do different PCVs offer equivalent protection against the same outcome of pneumococcal di…	RAYYAN-INCLUSION: {"Ana"=>"Excluded", "Katarina"=>"Excluded"} | RAYYAN-LABELS: biofilm | RAYYAN-EXCLUSION-REASONS: +wrong method,wrong publication type	10.1016/j.vaccine.2008.05.019	Vaccination;Otitis;Otitis Media;Vaccines
rayyan-1242012033	Mixed Pneumococcal-Nontypeable <i>Haemophilus influenzae</i> Otitis Media Is a Distinct Clinical Entity With Unique Epidemiologic Characteristics and Pneumococcal Serotype Distribution	2013	10	1	JOURNAL OF INFECTIOUS DISEASES	0022-1899 1537-6613	208	7	1152-1160	Dagan, R. and Leibovitz, E. and Greenberg, D. and Bakaletz, L. and Givon-Lavi, N.					Background. Complex (ie, recurrent, nonresponsive, or chronic) otitis media (OM) is frequent and is often caused by a mixed-pathogen infection with biofilm formation. We conducted this study to characterize children with OM due to mixed Streptococcus pneumoniae and nontypeable Haemophilus influenzae (NTHi) infections (MOM) and those with OM due to single, S. pneumoniae-only infections (S-OM) and …	RAYYAN-INCLUSION: {"Ana"=>"Excluded", "Katarina"=>"Excluded"} | RAYYAN-EXCLUSION-REASONS: Wrong method,+wrong method	10.1093/infdis/jit289	Influenza, Human;Otitis Media;Otitis;Tocopherols
[truncated: 1,417 more rows]
[truncated: 5,000 more columns]
